# Supplementary material for: Identification of Biomarkers Associated With Paget's Disease of Bone and Bone Metastasis From Breast Cancer Patients
Source: Cancer Rep (Hoboken). 2024 Sep 5;7(9):e70003. doi: 10.1002/cnr2.70003 (PMC11375332; doi:10.1002/cnr2.70003)
Supplement: Supplementary file 1 — Data S1. [file CNR2-7-e70003-s002.xlsx]

## Sheet: SF1 - CountsData
GENE SYMBOL	SRR8097383	SRR8097395	SRR8097384	SRR8097396	SRR8097385	SRR8097397	SRR8097386	SRR8097398	SRR8097387	SRR8097399	SRR8097388	SRR8097400	SRR8097389	SRR8097401	SRR8097390	SRR8097402	SRR8097391	SRR8097403	SRR8097392	SRR8097404	SRR8097393	SRR8097405	SRR8097394	SRR8097406
DDX11L1	1	2	0	0	0	0	0	0	1	0	0	1	0	0	1	0	0	0	0	0	1	0	0	0
WASH7P	14	5	10	6	12	7	13	4	20	4	11	4	11	5	14	1	8	6	7	6	7	4	5	7
MIR6859-1	6	1	1	1	4	1	5	5	2	1	3	2	5	3	6	1	1	1	3	3	1	2	3	0
MIR1302-2	0	0	0	0	0	0	0	0	0	0	0	0	0	0	0	0	0	0	0	0	0	0	0	0
FAM138A	0	0	0	0	0	0	0	0	0	0	0	0	0	0	0	0	0	0	0	0	0	0	0	0
OR4F5	0	0	0	0	0	0	0	0	0	0	0	0	0	0	0	0	0	0	0	0	0	0	0	0
LOC729737	175	52	184	35	164	39	160	53	151	62	162	66	197	44	175	56	95	50	61	45	83	53	71	54
DDX11L17	0	0	0	0	0	0	1	1	0	1	0	1	0	1	0	1	1	0	0	0	0	0	0	0
WASH9P	21	19	9	9	21	6	19	12	28	14	19	15	28	9	21	10	8	9	7	10	9	12	7	14
MIR6859-2	0	0	0	0	0	0	0	0	0	0	0	0	0	0	0	0	0	0	0	0	0	0	0	0
OR4F29	0	0	0	0	0	0	0	0	0	0	0	0	0	0	0	0	0	0	0	0	0	0	0	0
LOC100132287	2	1	2	1	0	0	0	0	3	0	2	0	1	0	2	0	1	0	2	0	0	0	0	1
LOC105378947	0	0	0	0	2	0	0	0	0	0	1	1	0	0	0	0	0	0	0	1	0	0	0	1
LOC101928626	0	0	1	0	0	0	0	0	0	0	0	0	0	0	0	0	0	0	0	0	0	0	1	0
OR4F16	0	0	0	0	0	0	0	0	0	0	0	0	0	0	0	0	0	0	0	0	0	0	0	0
LOC100288069	14	4	8	4	12	7	9	4	12	6	8	5	5	2	14	5	4	1	4	2	5	4	3	4
FAM87B	15	1	12	3	12	5	9	4	12	10	14	11	18	8	15	10	8	1	10	10	7	8	4	11
LINC00115	10	4	7	1	10	1	4	1	8	4	10	2	3	7	10	3	2	2	4	5	5	3	4	0
LINC01128	128	40	108	21	97	22	94	25	113	26	111	37	107	39	128	38	46	30	43	28	47	25	40	25
FAM41C	0	0	0	0	0	0	0	0	0	0	0	0	0	0	0	0	0	0	0	0	0	0	0	0
LINC02593	258	72	254	64	251	61	237	87	207	92	226	102	256	97	258	87	125	87	99	67	123	75	128	59
SAMD11	636	116	535	115	532	114	528	122	564	158	561	138	577	129	636	128	235	122	272	116	253	107	236	119
NOC2L	2023	456	1731	563	1721	508	1693	511	1926	698	2007	638	1958	597	2023	622	850	513	821	559	848	527	836	526
KLHL17	214	49	220	54	222	43	224	48	220	53	214	70	214	55	214	57	100	57	99	65	107	60	113	51
PLEKHN1	146	63	147	44	130	54	148	43	134	83	133	64	134	71	146	64	61	55	53	55	51	53	51	55
PERM1	93	27	67	22	73	27	64	26	93	39	78	35	76	23	93	32	36	28	36	24	32	24	30	24
HES4	466	125	457	138	404	137	431	135	445	177	470	158	473	157	466	156	246	122	217	141	215	147	221	127
ISG15	525	128	488	145	427	127	451	138	483	159	503	148	523	152	525	153	204	125	217	136	216	163	194	146
AGRN	9130	2551	8088	2686	8086	2633	8314	2633	8925	3250	9154	3334	9294	3188	9130	3294	3871	2622	3912	2656	4092	2744	4140	2586
LOC105378948	54	13	50	12	58	6	56	5	45	11	60	11	67	10	54	10	30	14	22	12	24	10	23	11
RNF223	416	114	356	114	346	115	369	116	394	136	393	168	429	131	416	143	197	109	182	104	148	110	178	115
C1orf159	740	215	655	256	678	236	662	215	734	290	714	280	743	309	740	296	288	228	296	244	366	213	389	214
LINC01342	24	2	12	3	21	0	9	4	9	5	10	5	14	1	24	4	3	1	6	3	9	2	5	2
MIR200B	2	1	5	1	3	0	4	1	3	0	3	0	3	0	2	0	0	2	0	0	2	0	2	1
MIR200A	2	1	5	1	4	2	10	1	4	1	4	1	6	1	2	1	2	0	2	0	2	0	2	5
MIR429	6	0	3	0	4	0	4	2	5	0	3	2	8	1	6	3	6	1	4	1	1	1	4	0
TTLL10	35	5	53	5	37	8	45	6	28	11	32	8	35	9	35	6	21	9	11	7	19	11	17	9
TNFRSF18	142	26	143	26	134	26	142	37	145	33	152	40	138	31	142	27	72	26	60	28	58	32	63	34
TNFRSF4	4	1	1	0	3	2	4	0	3	1	0	0	4	2	4	2	1	0	1	0	1	3	3	3
SDF4	2284	668	1976	644	2012	624	2049	648	2224	834	2227	836	2344	816	2284	875	971	693	909	646	926	666	928	683
B3GALT6	461	137	455	128	415	150	451	126	470	167	489	172	479	167	461	184	215	139	189	136	201	150	187	128
C1QTNF12	33	4	30	4	21	3	30	5	22	2	18	8	27	8	33	7	21	5	7	5	8	4	8	10
UBE2J2	800	227	711	242	710	195	750	210	765	296	782	266	777	298	800	302	356	202	341	227	323	223	331	214
SCNN1D	41	12	50	8	56	11	62	15	45	8	53	11	54	15	41	10	21	12	22	7	20	5	21	11
ACAP3	943	126	906	146	936	145	946	131	937	161	968	159	963	149	943	215	418	171	419	152	394	146	430	148
MIR6726	0	0	0	0	0	0	0	0	0	0	0	0	0	0	0	0	0	0	0	0	0	0	0	0
PUSL1	236	64	253	67	276	64	286	58	283	85	299	77	312	86	236	79	123	75	122	66	130	86	146	60
INTS11	845	224	737	223	763	231	834	272	836	321	819	343	843	320	845	313	339	254	327	229	375	257	332	252
MIR6727	2	1	0	0	1	0	0	0	0	3	2	0	5	0	2	0	2	0	1	0	0	1	0	0
CPTP	328	78	300	85	321	85	338	94	347	119	348	105	342	108	328	120	143	89	158	77	171	92	151	69
TAS1R3	72	31	68	25	78	31	92	23	61	36	62	43	62	33	72	37	41	32	24	32	25	32	22	33
DVL1	998	270	967	235	891	244	873	257	996	313	1041	346	1014	313	998	311	407	244	447	249	417	279	447	258
MIR6808	0	0	0	0	0	0	0	0	0	0	0	0	0	0	0	0	0	0	0	0	0	0	0	0
MXRA8	74	31	63	21	64	21	73	19	74	30	73	39	66	22	74	25	41	28	34	27	38	29	29	21
AURKAIP1	1132	388	993	372	995	375	1005	355	1120	482	1172	500	1169	484	1132	487	448	400	460	386	500	349	504	400
CCNL2	1649	491	1515	522	1605	529	1625	538	1645	658	1693	664	1685	679	1649	675	737	551	740	541	740	542	726	556
MRPL20-AS1	215	58	191	74	160	58	173	71	224	73	221	91	237	86	215	84	72	68	75	69	76	81	84	67
MRPL20	787	261	694	271	671	268	600	259	720	334	750	332	806	342	787	363	315	229	305	276	349	283	362	249
ANKRD65	10	3	5	6	6	3	9	1	8	1	4	7	5	3	10	3	5	7	0	0	1	6	4	7
TMEM88B	3	0	2	0	0	0	0	0	3	0	2	0	1	0	3	0	1	0	1	0	0	0	2	0
LINC01770	10	5	11	4	10	0	11	3	9	6	10	5	17	3	10	3	7	6	7	4	6	2	7	2
VWA1	631	132	547	145	564	154	526	152	679	199	628	202	616	162	631	197	310	136	267	173	305	145	284	145
ATAD3C	35	10	42	16	40	15	50	17	38	23	35	18	47	17	35	29	15	13	18	17	21	14	17	22
ATAD3B	277	73	262	83	268	58	316	77	249	96	250	90	264	87	277	92	134	59	131	74	112	71	118	67
ATAD3A	599	140	542	145	578	146	576	145	569	173	679	168	607	173	599	147	280	120	252	163	269	126	279	137
TMEM240	7	2	8	3	8	1	13	4	9	7	13	2	8	1	7	3	5	0	6	2	3	0	1	3
SSU72	1489	441	1304	434	1332	440	1353	456	1493	619	1498	548	1474	557	1489	547	610	456	635	430	660	425	662	467
FNDC10	910	225	758	225	800	226	782	217	899	282	900	311	805	294	910	294	421	198	378	243	365	223	409	234
MIB2	458	71	432	73	470	76	431	65	428	94	420	100	435	106	458	99	195	57	186	63	210	69	208	57
MMP23B	2	0	0	1	1	0	1	0	0	0	1	1	0	0	2	0	1	0	0	0	1	0	0	0
CDK11B	509	128	424	137	436	149	415	122	503	165	502	164	560	174	509	158	226	128	203	128	224	113	221	132
SLC35E2B	1528	348	1402	365	1477	370	1467	354	1439	466	1489	445	1531	447	1528	392	575	392	614	353	637	338	614	364
MMP23A	0	0	1	0	0	0	0	0	0	0	0	0	1	0	0	0	0	0	0	0	0	0	0	0
CDK11A	368	74	321	76	287	78	280	76	332	96	347	80	329	101	368	105	161	73	166	90	143	68	149	84
SLC35E2A	594	141	624	153	623	143	584	125	601	210	608	175	659	180	594	183	243	134	256	157	259	149	261	149
NADK	975	295	877	276	856	251	849	285	925	340	897	373	910	319	975	334	406	271	414	298	389	288	391	298
GNB1	5354	1570	4907	1568	5065	1480	5023	1546	5377	1944	5444	2038	5330	1879	5354	2002	2250	1601	2233	1611	2275	1528	2229	1590
GNB1-DT	23	8	30	6	27	5	15	7	20	10	32	11	23	5	23	4	10	9	12	10	10	5	12	13
CALML6	45	18	36	16	46	16	49	8	35	17	51	19	52	22	45	18	21	11	24	17	20	12	12	14
TMEM52	61	14	42	14	59	16	39	23	45	27	51	14	57	25	61	18	23	13	25	12	22	13	29	13
CFAP74	11	0	17	2	13	2	11	1	11	0	4	2	15	1	11	4	8	1	4	0	5	2	5	2
GABRD	67	25	54	31	69	25	62	34	65	34	62	32	72	38	67	43	23	35	26	32	22	28	23	42
PRKCZ	544	122	463	116	529	125	522	111	520	157	541	163	586	180	544	150	267	120	251	104	239	137	232	140
PRKCZ-AS1	60	8	55	13	63	18	65	13	50	19	53	21	65	23	60	19	28	13	24	24	21	14	29	16
FAAP20	420	101	343	97	332	78	360	95	385	112	410	108	399	130	420	97	161	111	179	94	159	97	207	85
SKI	1346	274	1219	288	1236	304	1228	296	1294	452	1297	439	1386	406	1346	428	570	311	580	318	606	349	594	291
MORN1	215	58	192	63	218	60	217	52	216	62	177	83	213	72	215	81	87	58	92	53	93	58	95	64
LOC100129534	14	8	26	4	24	6	28	10	24	14	28	7	28	7	14	9	8	6	14	4	13	6	6	4
RER1	1353	365	1256	404	1357	392	1258	391	1383	536	1382	522	1377	488	1353	558	566	450	588	408	620	388	573	436
PEX10	280	86	228	89	243	77	217	77	280	112	255	121	264	123	280	107	89	97	125	82	119	87	128	97
PLCH2	3	6	8	3	7	2	6	6	4	2	9	4	4	5	3	5	4	3	3	3	1	2	2	1
PANK4	7	0	7	1	1	0	4	5	7	0	0	1	0	0	7	0	0	1	1	0	0	1	0	1
HES5	0	0	0	0	0	0	0	0	0	0	0	0	0	0	0	0	0	0	0	0	0	0	0	0
TNFRSF14-AS1	0	0	0	0	0	0	0	0	0	0	0	0	0	0	0	0	0	0	0	0	0	0	0	0
TNFRSF14	0	0	0	0	0	0	0	0	0	0	0	0	0	0	0	0	0	0	0	0	0	0	0	0
LOC100996583	0	0	0	0	0	0	0	0	0	0	0	0	0	0	0	0	0	0	0	0	0	0	0	0
PRXL2B	0	0	8	0	0	0	0	0	0	0	1	0	1	0	0	0	0	0	0	0	0	4	0	2
MMEL1	0	0	0	0	0	0	0	0	0	0	0	0	1	0	0	0	0	0	2	0	0	0	0	0
TTC34	0	0	0	0	0	0	0	0	0	0	0	0	0	0	0	0	0	0	0	0	0	0	0	0
ACTRT2	0	0	0	0	0	0	0	0	0	0	0	0	0	0	0	0	0	0	0	0	0	0	0	0
PRDM16-DT	16	6	8	4	8	4	18	6	16	5	20	0	16	4	16	6	7	3	8	7	9	3	6	3
PRDM16	484	91	400	83	428	92	417	85	438	121	423	114	488	111	484	110	206	82	172	78	195	96	195	110
MIR4251	0	0	0	0	0	0	0	1	1	2	0	0	3	1	0	0	0	0	1	0	0	0	0	0
ARHGEF16	1020	252	922	254	905	249	932	263	987	314	996	338	1032	311	1020	336	431	280	429	283	457	253	429	270
MEGF6	423	172	474	164	460	156	467	179	475	186	477	218	474	211	423	190	221	189	217	163	218	161	211	168
MIR551A	0	0	0	0	0	0	0	0	0	0	0	0	0	0	0	0	0	0	0	0	0	0	0	0
TPRG1L	362	159	350	187	358	173	317	162	358	211	389	220	381	254	362	242	154	178	145	193	171	174	185	183
WRAP73	293	71	298	69	285	108	312	103	305	128	299	122	330	109	293	115	148	67	131	77	129	100	150	89
TP73	368	52	349	51	352	63	352	64	357	75	411	75	417	71	368	73	159	55	173	53	150	44	147	62
TP73-AS1	1	0	2	0	1	1	0	1	2	0	2	1	1	2	1	2	0	1	0	0	0	0	1	1
CCDC27	14	8	7	8	8	5	17	7	12	12	7	3	11	8	14	12	7	9	5	10	6	8	5	4
SMIM1	32	11	26	20	30	14	27	18	26	21	33	19	25	25	32	17	14	11	12	20	10	13	5	14
LRRC47	867	236	741	264	728	277	739	276	816	316	846	327	821	319	867	339	337	262	341	272	350	277	343	266
CEP104	693	219	588	211	614	180	562	192	651	253	675	248	698	249	693	280	284	198	291	235	329	214	313	221
DFFB	90	32	69	38	74	36	67	28	74	51	84	35	72	56	90	52	26	41	29	40	43	31	38	37
C1orf174	287	98	268	99	271	118	254	98	274	126	295	124	270	154	287	139	135	96	106	109	120	121	118	102
LINC01134	3	5	7	2	10	5	10	1	11	4	7	2	7	1	3	6	3	2	2	5	1	3	1	2
LINC01346	0	0	0	0	0	0	0	0	1	1	0	0	0	0	0	0	0	0	0	0	0	0	0	0
LINC01777	0	0	0	0	0	0	0	0	0	0	0	0	0	0	0	0	0	0	0	0	0	0	0	0
AJAP1	4	1	6	3	9	7	8	8	9	11	6	11	10	11	4	6	6	7	4	9	2	10	2	9
MIR4689	0	0	0	0	0	0	0	0	0	0	0	0	0	0	0	0	0	0	0	0	0	0	0	0
NPHP4	2	0	1	1	0	0	1	0	0	0	0	0	0	1	2	1	0	0	1	0	0	0	0	0
KCNAB2	383	78	345	79	331	79	364	82	342	115	398	124	406	116	383	139	137	79	177	90	170	79	144	86
CHD5	466	63	452	55	443	71	444	54	467	65	497	69	486	51	466	77	231	62	180	68	213	58	170	77
RPL22	239	26	239	27	208	22	182	27	220	42	223	43	246	37	239	33	105	33	93	23	96	42	104	27
RNF207-AS1	1976	661	1650	725	1751	737	1746	671	2049	873	2081	953	1977	919	1976	905	827	752	846	702	909	748	917	693
RNF207	11	2	4	3	9	1	5	1	6	2	9	2	11	5	11	4	7	2	5	1	5	0	4	4
ICMT	1734	492	1631	491	1554	475	1534	491	1656	583	1679	663	1664	616	1734	666	722	487	662	509	761	497	715	553
ICMT-DT	24	14	23	7	24	5	21	10	34	15	24	11	30	14	24	14	9	15	9	9	10	6	7	2
HES3	1	0	0	0	0	1	0	0	2	0	0	0	3	1	1	0	1	0	0	0	0	0	0	0
GPR153	347	93	338	96	352	96	312	79	356	131	363	125	349	123	347	133	162	101	159	102	148	99	131	112
ACOT7	707	182	637	177	625	190	659	178	672	233	707	243	723	260	707	209	294	177	306	177	317	232	262	197
HES2	52	17	57	16	37	16	56	15	57	18	59	24	64	19	52	18	35	16	23	8	34	19	27	19
ESPN	1115	323	966	333	1042	321	1065	317	1158	432	1135	415	1183	440	1115	424	512	302	459	344	499	348	541	342
MIR4252	1	0	0	1	2	0	0	0	1	1	1	0	0	1	1	0	0	0	0	2	0	1	0	1
TNFRSF25	158	55	141	56	158	51	148	44	143	64	160	49	142	70	158	63	59	52	65	48	70	44	65	52
PLEKHG5	414	117	409	125	413	155	411	138	379	154	383	176	416	183	414	170	181	144	133	135	181	139	161	134
NOL9	999	274	939	283	986	295	918	293	1042	363	1061	398	1008	348	999	374	405	317	439	287	454	315	417	316
TAS1R1	4	0	1	0	1	1	1	0	1	1	2	0	1	1	4	2	1	1	0	1	0	0	0	3
ZBTB48	261	74	212	76	240	95	256	92	257	103	249	98	267	107	261	84	99	57	98	81	138	76	104	67
KLHL21	517	160	459	152	496	134	455	150	487	176	472	190	536	163	517	185	204	154	226	160	217	155	191	154
PHF13	730	182	723	184	632	177	730	199	763	244	731	225	767	224	730	224	329	190	318	185	342	218	288	188
THAP3	76	36	74	33	107	24	76	30	89	39	86	44	90	45	76	39	53	41	37	28	45	28	48	22
DNAJC11	655	197	570	180	543	184	607	208	625	263	629	242	644	259	655	273	296	210	273	210	288	209	319	248
LINC01672	0	0	0	0	0	0	0	0	0	0	0	0	0	0	0	0	0	0	0	0	0	0	0	0
CAMTA1	575	151	547	146	506	158	505	146	586	206	574	212	588	208	575	237	293	178	274	181	271	153	288	176
VAMP3	788	211	669	223	707	247	663	206	772	301	747	296	766	262	788	295	330	247	341	237	371	249	329	234
PER3	561	206	467	191	494	187	490	196	578	269	556	234	556	267	561	277	246	198	267	233	252	171	236	200
UTS2	0	1	0	0	2	0	0	0	3	0	1	0	0	0	0	0	0	0	1	0	0	0	1	0
TNFRSF9	0	0	4	0	1	0	0	0	2	0	1	0	1	0	0	0	1	0	1	0	0	0	1	0
PARK7	1848	478	1651	492	1729	543	1709	539	1882	675	1848	723	1933	690	1848	725	814	577	777	556	792	556	814	531
ERRFI1	654	111	525	118	592	119	574	139	644	164	660	139	630	180	654	168	294	115	293	156	281	126	271	131
LINC01714	0	0	0	0	0	0	0	0	0	0	0	0	1	0	0	0	0	0	0	0	0	0	0	0
SLC45A1	8	0	4	0	5	2	7	0	7	3	5	2	7	3	8	0	2	0	2	1	3	0	2	0
RERE	2367	570	2092	632	2073	615	2095	548	2128	791	2206	794	2296	768	2367	777	933	606	963	618	952	614	969	566
RERE-AS1	8	4	12	2	6	5	13	3	9	5	12	2	11	6	8	4	5	2	1	4	7	4	7	6
ENO1	14575	4704	12660	4736	12931	4666	13081	4677	14254	6146	14329	6144	14588	6069	14575	6151	6236	4815	6094	4866	6378	4826	6317	4934
MIR6728	2	1	4	0	2	0	2	0	1	1	1	2	1	0	2	1	5	0	1	0	0	0	1	0
ENO1-AS1	8	3	14	3	10	1	11	6	11	6	6	1	3	4	8	3	3	1	2	4	5	3	5	3
CA6	1	0	0	0	0	0	0	0	0	0	0	0	0	0	1	2	0	0	0	0	0	0	0	0
SLC2A7	0	0	0	0	0	0	0	1	0	0	2	0	0	0	0	2	0	0	0	0	0	1	0	0
SLC2A5	2	0	0	0	0	0	1	0	1	2	4	1	0	1	2	0	0	1	1	0	0	1	0	2
GPR157	155	57	154	62	157	49	159	60	161	65	170	65	164	53	155	61	84	56	69	47	72	68	85	55
MIR34A	1	0	0	0	1	0	1	0	1	1	2	0	1	1	1	0	0	0	1	0	0	0	0	0
H6PD	1559	335	1270	357	1336	359	1311	348	1474	458	1442	461	1501	483	1559	436	626	342	566	326	638	352	702	323
SPSB1	374	112	317	110	323	109	348	117	334	132	344	143	379	145	374	150	169	113	154	97	177	116	157	122
LINC02606	7	0	4	0	4	1	7	1	7	1	5	1	9	0	7	3	3	1	2	3	3	1	1	0
SLC25A33	139	35	103	36	107	35	132	38	116	30	129	43	146	45	139	50	61	35	63	37	55	42	55	45
TMEM201	554	133	504	122	481	137	481	131	532	159	509	174	500	175	554	153	191	145	197	156	225	143	220	132
PIK3CD	93	25	98	12	93	21	89	17	95	20	99	21	95	13	93	23	38	14	48	19	44	13	47	18
PIK3CD-AS1	2	1	0	1	0	0	1	0	0	0	1	0	1	0	2	0	0	0	0	0	0	0	0	0
PIK3CD-AS2	23	7	17	3	13	6	23	3	18	2	31	3	24	6	23	9	9	7	9	4	11	5	8	2
CLSTN1	4131	1205	3689	1181	3632	1084	3498	1162	4003	1418	4104	1460	4051	1508	4131	1461	1729	1182	1633	1137	1778	1140	1752	1182
CTNNBIP1	648	174	592	155	630	173	597	161	652	242	664	213	666	212	648	204	274	196	266	175	294	171	272	173
LZIC	381	130	310	131	260	131	305	135	333	153	340	165	306	150	381	159	131	123	138	128	176	153	164	125
NMNAT1	298	102	255	100	223	93	279	123	265	134	301	138	269	155	298	144	101	110	121	102	105	101	111	121
MIR5697	4	2	2	0	1	0	0	0	0	3	1	1	4	1	4	2	1	3	1	4	0	2	2	1
RBP7	2	1	0	1	0	2	0	0	0	1	3	0	2	2	2	1	0	0	0	2	0	0	0	0
UBE4B	26	21	30	39	27	31	22	37	27	43	26	42	32	36	26	42	9	24	13	34	12	22	18	32
KIF1B	1975	659	1871	676	1932	658	1823	741	1912	839	1983	851	2033	922	1975	924	856	660	823	689	849	720	863	720
PGD	1838	439	1577	394	1592	401	1593	394	1734	551	1726	542	1796	487	1838	599	747	485	719	456	779	448	741	504
CENPS-CORT	1	0	1	0	0	0	0	1	1	0	0	0	1	0	1	0	1	0	0	0	0	0	0	0
CENPS	3919	695	3575	705	3704	704	3648	717	3889	955	4071	923	3969	987	3919	978	1763	799	1652	709	1727	810	1654	762
CORT	0	0	0	0	0	0	0	0	0	0	0	0	0	0	0	0	0	0	0	0	0	0	0	0
DFFA	6	2	4	1	8	3	7	2	4	1	7	3	9	3	6	2	2	1	4	2	4	2	4	1
PEX14	486	125	432	164	438	144	426	148	390	210	445	188	488	211	486	219	201	142	189	149	196	169	208	165
CASZ1	304	65	273	68	241	62	260	82	266	96	271	83	291	97	304	92	111	84	118	93	130	63	131	71
C1orf127	1	0	6	0	5	1	5	0	4	0	4	0	3	0	1	0	2	1	3	0	1	0	1	1
TARDBP	2657	951	2201	920	2334	925	2274	911	2675	1259	2697	1134	2647	1230	2657	1152	1116	906	1041	1001	1215	1010	1116	1034
MASP2	35	17	21	14	44	14	44	8	37	8	46	9	35	16	35	14	7	5	24	11	12	13	13	11
SRM	938	292	787	295	808	300	826	307	838	432	880	452	866	386	938	444	359	346	376	327	386	299	401	318
EXOSC10	901	253	822	238	801	211	806	241	879	323	888	332	866	302	901	356	378	255	383	237	397	255	366	262
MTOR	2147	587	2005	578	1929	589	1868	593	2172	716	2092	761	2155	768	2147	728	851	628	857	578	964	572	916	590
MTOR-AS1	3	3	2	2	5	1	4	0	3	0	3	0	4	4	3	0	1	0	4	1	2	0	2	1
ANGPTL7	18	7	9	4	9	8	12	4	20	3	13	10	21	5	18	8	11	3	4	6	13	4	7	6
UBIAD1	387	118	302	122	324	125	391	129	334	151	322	165	346	155	387	155	132	130	138	109	144	118	156	140
DISP3	74	14	71	16	69	13	75	20	73	19	75	26	59	26	74	19	49	17	29	18	36	29	19	20
LINC01647	3	0	1	0	2	0	1	1	0	0	1	0	0	0	3	0	0	0	0	0	1	0	0	0
FBXO2	174	10	151	15	164	10	137	9	189	11	173	5	173	8	174	19	83	16	78	20	71	14	56	13
FBXO44	174	39	160	29	202	34	201	32	159	34	163	47	183	41	174	47	72	35	88	37	86	46	71	31
FBXO6	81	22	78	24	96	25	87	23	84	25	82	31	80	21	81	33	40	27	47	34	33	30	35	22
MAD2L2	523	97	435	109	481	111	461	110	515	117	482	146	512	132	523	123	240	100	197	107	260	95	199	110
DRAXIN	3	4	4	0	6	1	5	1	5	3	7	2	4	3	3	0	2	0	2	0	4	1	3	1
AGTRAP	297	76	248	79	267	82	307	93	315	95	299	117	286	99	297	118	112	90	120	90	139	83	126	77
C1orf167	1	0	0	1	0	0	1	0	1	0	1	2	0	0	1	2	0	1	0	1	0	0	0	0
C1orf167-AS1	0	0	0	0	0	0	0	0	0	0	0	0	1	0	0	0	0	0	0	0	0	0	0	0
MTHFR	438	92	441	84	465	93	398	116	468	83	413	116	473	99	438	100	215	80	180	90	211	93	188	85
CLCN6	289	68	249	64	265	67	316	72	301	108	265	89	315	87	289	116	113	70	119	71	119	75	121	73
NPPA-AS1	4	2	7	0	4	3	4	0	7	1	5	4	8	1	4	3	2	1	3	0	1	3	2	0
NPPA	4	2	5	0	5	0	7	0	4	3	2	0	2	2	4	2	1	0	3	0	5	0	0	0
NPPB	0	0	0	0	1	0	1	0	0	0	0	0	0	1	0	0	0	0	0	0	0	0	0	0
RNU5E-1	0	0	1	0	1	0	0	0	1	0	0	1	0	0	0	0	1	1	0	0	1	0	0	2
KIAA2013	808	275	682	254	726	255	706	246	772	311	769	342	799	306	808	304	359	265	317	285	373	229	326	237
PLOD1	823	179	720	193	821	159	754	202	834	231	849	261	865	252	823	245	365	194	357	192	374	177	378	217
MFN2	1490	428	1330	471	1362	467	1282	481	1479	582	1441	584	1511	588	1490	563	617	470	606	468	650	444	638	498
MIIP	151	67	143	68	126	55	154	52	162	71	164	78	152	60	151	65	62	47	61	77	62	64	72	62
MIR6729	0	0	0	0	0	0	0	0	0	0	0	0	0	0	0	0	0	0	0	0	0	0	0	0
TNFRSF8	1	0	0	0	1	0	0	1	0	0	1	0	0	2	1	0	0	0	0	0	0	1	0	0
MIR7846	0	0	0	0	0	0	0	0	0	0	0	0	0	0	0	0	0	0	0	0	0	0	0	0
TNFRSF1B	0	0	1	0	1	0	1	0	0	0	1	0	0	0	0	0	0	0	0	0	0	1	0	0
MIR4632	0	0	0	0	0	0	0	0	0	0	0	0	0	0	0	0	0	0	0	0	0	0	0	0
VPS13D	2112	747	1835	723	1880	773	1840	744	2034	941	2127	1027	2020	949	2112	1017	944	782	841	760	975	794	898	818
SNORA59A	3	0	1	0	3	3	2	1	0	0	0	1	1	0	3	1	1	0	1	1	1	2	1	1
DHRS3	125	34	125	36	124	33	136	35	121	36	115	43	124	49	125	48	70	26	45	37	57	40	42	41
MIR6730	0	0	0	0	0	1	0	0	1	1	0	0	1	1	0	0	0	0	0	0	0	0	0	0
AADACL4	0	1	0	0	0	0	0	0	0	0	0	0	0	0	0	0	0	0	0	0	0	0	0	0
AADACL3	0	0	0	0	0	0	0	0	0	0	0	0	0	0	0	0	0	0	0	0	0	0	0	0
CFAP107	0	0	0	0	0	0	0	0	0	0	0	0	0	0	0	0	0	0	0	0	0	0	0	0
PRAMEF12	0	0	0	0	0	0	0	0	0	0	2	0	1	0	0	0	0	0	0	0	0	0	0	0
PRAMEF1	0	0	0	0	0	0	0	0	0	0	0	0	0	0	0	0	0	0	0	0	0	0	0	0
PRAMEF11	0	0	0	0	0	0	0	0	0	0	0	0	0	0	0	0	0	0	0	0	0	0	0	0
HNRNPCL1	2	0	1	1	3	0	0	0	2	1	0	3	2	0	2	2	4	0	0	1	0	1	0	0
PRAMEF2	0	0	0	0	0	0	0	0	0	0	0	0	0	0	0	0	0	0	0	0	0	0	0	0
PRAMEF4	0	0	0	0	0	0	0	0	0	0	0	0	0	0	0	0	0	0	0	0	0	0	0	0
PRAMEF10	0	0	0	0	0	0	0	0	0	0	0	0	0	0	0	0	0	0	0	0	0	0	0	0
PRAMEF7	0	0	0	0	0	0	0	0	0	0	0	0	0	0	0	0	0	0	0	0	0	0	0	0
PRAMEF6	0	0	0	0	0	0	0	0	0	0	0	0	0	0	0	0	0	0	0	0	0	0	0	0
PRAMEF22	0	0	0	0	0	0	0	0	0	0	0	0	0	0	0	0	0	0	0	0	0	0	0	0
PRAMEF28P	0	0	0	0	0	0	0	0	0	0	0	0	0	0	0	0	0	0	0	0	0	0	0	0
PRAMEF27	0	0	0	0	0	0	0	0	0	0	0	0	0	0	0	0	0	0	0	0	0	0	0	0
HNRNPCL3	0	0	1	0	0	0	1	0	0	0	0	0	0	0	0	0	0	1	0	0	0	0	0	0
PRAMEF25	0	0	0	0	0	0	0	0	0	0	0	0	0	0	0	0	0	0	0	0	0	0	0	0
PRAMEF34P	0	0	0	0	0	0	0	0	0	0	0	0	0	0	0	0	0	0	0	0	0	0	0	0
HNRNPCL2	0	0	0	0	0	0	0	0	0	0	0	0	0	0	0	0	0	0	0	0	0	0	0	0
PRAMEF36P	0	0	0	0	0	0	0	0	0	0	0	0	0	0	0	0	0	0	0	0	0	0	0	0
PRAMEF26	0	0	0	0	0	0	0	0	0	0	0	0	0	0	0	0	0	0	0	0	0	0	0	0
HNRNPCL4	0	0	0	0	0	0	0	0	0	0	0	0	0	0	0	0	0	0	0	0	0	0	0	0
PRAMEF9	0	0	0	0	0	0	0	0	0	0	0	0	0	0	0	0	0	0	0	0	0	0	0	0
PRAMEF13	0	0	0	0	0	0	0	0	0	0	0	0	0	0	0	0	0	0	0	0	0	0	0	0
PRAMEF18	0	0	0	0	0	0	0	0	0	0	0	0	0	0	0	0	0	0	0	0	0	0	0	0
PRAMEF5	0	0	0	0	0	0	0	0	0	0	0	0	0	0	0	0	0	0	0	0	0	0	0	0
PRAMEF8	0	0	0	0	0	0	0	0	0	0	0	0	0	0	0	0	0	0	0	0	0	0	0	0
PRAMEF33	0	0	0	0	0	0	0	0	0	0	0	0	0	0	0	0	0	0	0	0	0	0	0	0
PRAMEF15	0	0	0	0	0	0	0	0	0	0	0	0	0	0	0	0	0	0	0	0	0	0	0	0
PRAMEF14	0	0	0	0	0	0	0	0	0	0	0	0	0	0	0	0	0	0	0	0	0	0	0	0
PRAMEF19	0	0	0	0	0	0	0	0	0	0	0	0	0	0	0	1	0	0	0	0	0	0	0	0
PRAMEF17	0	0	0	0	0	0	0	0	0	0	0	0	0	0	0	0	0	0	0	0	0	0	0	0
PRAMEF20	0	0	0	0	0	0	0	0	0	0	0	0	0	0	0	0	0	0	0	0	0	0	0	0
LRRC38	0	0	0	0	0	0	0	0	0	0	0	0	0	0	0	0	0	0	0	0	0	0	0	0
PDPN	0	0	1	1	1	0	3	0	0	0	0	0	1	0	0	0	0	1	0	0	0	0	0	0
PRDM2	981	260	927	318	885	310	903	296	1000	388	1005	408	1022	432	981	426	475	305	434	334	444	309	477	329
KAZN	310	70	267	56	307	67	281	83	293	106	311	83	321	86	310	123	138	74	132	100	122	72	148	89
TMEM51-AS1	13	6	16	3	12	1	14	4	18	8	17	6	12	11	13	10	3	5	7	3	9	7	9	4
TMEM51	200	52	182	58	210	47	204	53	219	65	198	71	196	63	200	66	103	54	77	59	99	51	85	49
TMEM51-AS2	16	3	10	5	13	6	19	0	13	3	16	2	16	2	16	6	7	3	10	4	8	2	7	0
FHAD1	13	1	11	5	6	6	9	0	12	2	13	4	10	2	13	3	1	0	1	1	5	3	3	0
FHAD1-AS1	0	0	0	0	0	0	2	0	0	1	3	1	1	0	0	0	0	0	0	0	0	0	1	0
EFHD2	856	209	772	221	763	200	802	202	882	300	871	257	818	300	856	277	337	232	376	235	375	236	360	197
CTRC	3	0	3	0	3	0	3	1	5	1	2	0	4	0	3	5	3	0	0	0	2	2	2	2
CELA2A	0	0	0	0	0	0	0	0	0	0	1	0	0	0	0	0	0	0	0	0	0	0	0	0
CELA2B	1	0	3	0	3	0	2	0	3	0	1	0	3	0	1	0	1	0	0	1	2	0	2	0
CASP9	152	25	119	25	126	19	108	21	151	23	112	28	143	25	152	23	64	18	47	17	59	32	48	24
DNAJC16	475	143	433	102	438	136	418	131	467	177	426	192	454	173	475	161	190	140	193	126	203	139	196	130
AGMAT	185	61	165	49	173	73	153	67	164	94	155	74	180	97	185	70	81	61	93	58	77	70	74	56
DDI2	245	101	191	88	198	89	182	98	254	112	230	101	238	118	245	117	112	75	100	111	108	81	103	87
RSC1A1	154	49	115	41	114	39	116	40	116	58	123	71	158	75	154	75	57	60	53	54	53	45	63	58
PLEKHM2	1110	322	993	314	1019	327	970	291	1032	398	1142	391	1094	388	1110	412	453	333	489	373	492	311	489	313
SLC25A34	34	9	30	9	29	10	24	5	24	11	31	6	33	15	34	14	20	18	14	14	13	13	14	11
TMEM82	1	0	0	0	2	0	0	0	1	0	2	1	1	1	1	0	0	1	0	2	0	0	1	1
FBLIM1	221	61	188	71	180	58	202	63	202	64	205	67	207	87	221	73	96	61	88	63	96	66	81	46
UQCRHL	127	34	118	30	115	39	118	35	115	46	126	38	126	43	127	35	57	34	42	28	42	40	69	37
FLJ37453	256	78	248	61	228	67	227	63	263	77	262	90	236	82	256	74	103	69	104	66	114	65	104	80
SPEN	3348	899	2895	845	2939	872	2942	922	3354	1205	3378	1220	3383	1241	3348	1243	1489	927	1478	947	1433	938	1431	987
ZBTB17	374	94	317	95	328	67	336	95	355	119	342	103	353	107	374	112	176	81	164	97	177	99	155	95
TBC1D3P6	0	0	0	0	0	0	0	0	0	0	0	0	0	0	0	1	0	0	0	0	0	0	0	0
SRARP	0	0	0	0	0	0	1	0	1	0	0	0	1	0	0	0	0	0	0	0	0	0	0	1
HSPB7	0	1	1	0	1	1	2	0	2	0	1	1	1	0	0	0	0	0	0	0	1	1	3	0
CLCNKA	2	1	2	0	4	1	3	0	2	1	4	2	3	1	2	0	1	0	2	0	1	0	0	0
CLCNKB	1	0	1	1	0	0	1	0	1	0	1	0	1	0	1	0	0	0	1	0	1	0	0	0
FAM131C	49	7	41	16	43	20	45	17	47	17	52	21	48	22	49	22	18	16	19	13	15	14	25	11
EPHA2	388	196	336	174	353	192	367	219	389	237	402	227	385	241	388	230	159	215	146	182	165	208	179	187
ARHGEF19	812	113	766	139	702	130	732	116	810	139	792	169	736	145	812	159	326	116	332	111	315	118	324	108
ANO7L1	14	7	13	5	6	6	10	4	14	6	14	11	12	6	14	8	9	5	4	7	5	11	4	6
CPLANE2	83	26	72	35	77	36	72	27	80	44	97	38	96	44	83	54	43	31	45	32	36	29	32	35
FBXO42	525	130	534	143	557	132	535	145	562	174	528	199	507	200	525	191	213	158	237	139	261	151	239	161
SZRD1	2789	775	2466	802	2543	775	2485	739	2716	951	2670	971	2740	1008	2789	1019	1100	770	1140	763	1187	775	1124	822
SPATA21	12	3	15	3	11	0	9	7	9	4	7	4	5	3	12	4	2	1	2	5	5	3	4	5
NECAP2	501	133	469	127	475	146	426	135	430	174	464	179	541	177	501	170	201	128	193	144	215	152	204	143
CROCCP3	158	29	148	27	120	36	172	26	181	39	170	50	170	38	158	53	57	29	53	42	95	34	73	49
RNU1-1	0	0	1	0	1	0	0	0	0	0	1	0	0	0	0	0	0	0	0	1	0	0	0	1
TRG-CCC1-1	1	0	1	2	0	0	1	0	1	1	2	2	0	0	1	0	0	0	2	0	0	1	1	0
NBPF1	0	0	0	0	0	0	0	0	0	0	0	0	0	0	0	0	0	0	0	0	0	0	0	0
CROCCP2	0	0	0	1	0	0	0	0	0	0	0	0	0	0	0	0	0	0	0	0	0	0	0	0
MST1P2	0	0	0	1	0	0	0	0	0	1	0	0	0	0	0	0	0	0	0	0	0	0	0	0
RNU1-3	0	0	0	0	0	0	0	0	0	0	0	0	0	0	0	0	0	0	0	0	0	0	0	0
ESPNP	444	180	400	141	356	109	352	169	443	176	426	164	406	192	444	226	171	125	169	144	160	145	180	183
TRG-CCC5-1	226	84	203	86	236	91	222	70	250	105	223	110	247	99	226	96	114	98	100	103	86	93	109	77
RNU1-4	15	7	15	8	14	3	19	1	13	4	17	7	9	4	15	4	8	4	4	5	7	5	8	6
MST1L	0	0	0	0	0	0	0	0	0	0	0	0	0	0	0	0	0	0	0	0	0	0	0	0
MIR3675	0	0	0	0	0	0	0	0	0	0	0	0	0	0	0	0	0	0	0	0	0	0	0	0
TRG-CCC1-2	0	0	0	0	0	0	0	0	0	0	0	0	0	0	0	0	0	1	0	0	0	0	0	0
TRE-TTC3-1	3	0	1	0	3	1	4	1	4	0	3	3	3	2	3	0	2	2	1	2	1	0	1	2
TRN-GTT4-1	0	0	0	0	0	0	0	0	0	0	0	0	0	0	0	0	0	0	0	0	0	0	0	0
CROCC	0	0	0	0	0	0	0	0	0	0	0	0	0	0	0	0	0	0	0	0	0	0	0	0
RNU1-2	0	0	0	0	0	0	0	0	0	0	0	0	0	0	0	0	0	0	0	0	0	0	0	0
MFAP2	5	2	1	1	2	3	2	0	5	1	2	2	3	0	5	0	0	3	1	1	2	2	1	0
ATP13A2	0	0	0	0	0	0	0	0	0	0	0	0	0	0	0	0	0	0	0	0	0	0	0	0
SDHB	0	0	0	0	0	0	0	0	0	0	0	0	0	0	0	0	0	0	0	0	0	0	0	0
PADI2	0	0	0	0	0	0	0	0	0	0	0	0	0	0	0	0	0	0	0	0	0	0	0	0
PADI1	0	0	0	0	0	0	0	0	0	0	0	0	0	0	0	0	0	0	0	0	0	0	0	0
PADI3	527	125	516	141	488	122	492	112	515	134	548	122	532	159	527	145	245	132	216	127	243	125	236	131
MIR3972	0	0	0	0	0	0	0	1	3	1	0	0	0	0	0	0	1	1	0	0	1	0	0	0
PADI4	242	14	218	19	237	16	217	15	229	25	209	27	245	24	242	22	92	20	90	18	81	20	102	18
PADI6	729	199	682	260	669	216	620	225	761	328	760	292	785	299	729	293	339	259	289	263	348	249	340	233
RCC2	757	223	590	247	651	227	662	223	720	282	688	316	752	319	757	326	336	260	349	236	307	219	312	233
ARHGEF10L	124	22	112	23	109	23	114	23	116	23	121	17	117	20	124	30	44	22	47	26	59	12	63	18
ACTL8	3	0	0	0	5	0	0	1	1	3	2	1	1	1	3	1	0	0	2	0	2	1	0	1
LINC01654	24	7	28	7	33	4	24	7	31	4	28	3	23	4	24	2	16	3	9	5	8	2	8	4
IGSF21	0	0	0	0	0	0	0	0	0	0	2	0	2	0	0	0	1	0	0	0	0	0	0	0
KLHDC7A	0	0	3	3	3	0	1	0	3	0	2	0	2	1	0	2	0	1	0	0	0	1	0	2
PAX7	3	2	5	1	2	0	1	3	4	0	1	2	1	0	3	3	3	2	0	1	1	1	1	1
TAS1R2	6463	2071	6062	2027	6158	2017	6088	2027	6392	2581	6594	2677	6666	2700	6463	2705	2622	2160	2537	2157	2807	2114	2709	2205
ALDH4A1	660	267	584	277	571	255	582	278	664	329	660	340	623	325	660	332	274	272	299	310	281	281	299	265
MIR4695	16	16	27	34	10	27	19	33	17	38	19	35	16	41	16	47	7	27	8	25	3	23	6	36
MIR1290	0	0	0	0	0	0	0	0	0	0	0	0	0	0	0	0	0	0	0	0	0	0	0	0
IFFO2	1	0	0	0	0	0	0	0	0	0	0	0	0	0	1	0	0	0	0	0	0	0	0	0
UBR4	16	10	12	11	18	10	9	10	10	14	12	5	18	14	16	14	3	8	7	4	4	12	3	6
EMC1	0	0	1	0	0	0	0	0	1	0	0	0	1	0	0	0	0	0	0	0	0	0	0	0
MRTO4	0	0	0	0	0	0	1	0	0	0	0	0	0	0	0	0	1	0	1	0	0	0	2	0
AKR7L	831	318	697	311	765	297	784	335	783	393	801	403	826	402	831	418	358	295	358	319	355	300	351	343
AKR7A3	0	0	0	0	0	0	0	0	0	0	0	0	0	0	0	0	0	0	0	0	0	0	0	0
LOC100506730	1	0	0	1	0	1	0	3	1	0	1	0	0	0	1	0	1	0	1	1	1	0	0	3
AKR7A2	265	60	236	58	250	59	242	64	264	79	249	95	267	95	265	82	107	67	106	71	108	65	117	69
SLC66A1	6315	1742	5551	1741	5779	1786	5666	1780	6187	2204	6013	2225	6180	2264	6315	2344	2608	1759	2489	1813	2716	1790	2612	1824
CAPZB	1197	361	1100	396	1038	397	1063	383	1121	528	1173	482	1132	482	1197	491	498	411	417	415	515	427	562	438
MICOS10-NBL1	817	328	757	292	736	309	726	355	875	422	843	409	829	411	817	426	353	304	354	349	378	326	379	334
MICOS10	24	12	20	4	13	11	17	6	15	9	17	13	15	8	24	10	13	9	8	6	16	11	11	8
RPS14P3	31	13	26	13	40	10	30	16	31	16	35	13	26	14	31	22	11	13	17	12	17	7	12	13
NBL1	0	0	0	0	0	0	0	0	0	0	0	0	0	0	0	0	0	0	0	0	0	0	0	0
HTR6	577	144	485	155	450	149	458	136	518	164	541	180	523	182	577	188	241	152	214	154	244	146	245	160
TMCO4	31	6	20	8	30	9	27	12	25	10	28	14	32	10	31	10	6	11	14	10	12	6	13	14
RNF186	9	1	3	0	4	0	3	3	8	3	7	0	2	1	9	3	2	1	2	1	4	3	1	1
OTUD3	14	3	12	5	8	12	9	5	12	9	14	8	15	3	14	4	3	3	8	6	3	7	4	3
PLA2G2E	436	107	375	108	384	93	378	76	411	146	450	132	456	130	436	153	193	97	190	123	193	120	217	120
PLA2G2A	0	0	0	1	0	0	0	0	0	0	0	0	1	0	0	0	0	0	0	0	0	0	0	0
PLA2G5	0	0	0	0	0	0	0	0	0	0	0	0	0	0	0	0	0	0	0	0	0	0	0	0
PLA2G2D	0	0	0	0	0	0	0	0	0	0	0	0	0	1	0	0	0	0	0	0	0	0	0	0
PLA2G2F	4	0	7	0	6	0	7	0	7	0	7	1	0	0	4	0	2	0	5	0	2	0	1	0
PLA2G2C	0	0	0	0	0	0	0	0	0	0	0	0	0	0	0	0	0	0	0	0	0	0	0	0
UBXN10	0	0	0	0	0	0	0	0	0	0	0	0	1	0	0	0	0	0	0	0	0	0	0	0
VWA5B1	0	0	0	0	0	0	0	0	0	0	0	0	0	0	0	0	0	0	0	0	0	0	0	0
LINC01141	0	0	0	0	0	1	0	0	1	1	0	1	0	1	0	1	1	0	0	0	0	2	0	0
CAMK2N1	0	1	0	0	0	0	0	0	1	1	0	0	0	0	0	0	0	0	0	0	0	0	0	0
MUL1	938	310	813	323	808	319	819	334	973	379	886	416	916	380	938	409	405	323	416	332	444	297	388	296
FAM43B	302	102	289	99	278	109	280	100	294	132	313	143	314	174	302	148	141	91	120	103	121	112	138	104
CDA	0	0	0	0	0	0	0	0	0	0	0	0	0	0	0	0	0	0	0	0	0	0	0	0
PINK1	1	0	0	0	1	0	3	0	1	0	1	0	2	0	1	0	0	0	0	1	1	0	1	0
MIR6084	121	50	107	46	96	57	118	56	128	70	128	56	117	56	121	71	49	50	46	61	57	68	47	66
PINK1-AS	0	0	0	0	0	0	0	0	0	0	0	0	0	0	0	0	0	0	0	0	0	0	0	0
DDOST	86	26	74	24	74	30	62	37	88	28	117	32	91	32	86	35	36	29	39	22	51	25	36	21
KIF17	2752	942	2534	895	2580	863	2469	932	2674	1242	2827	1209	2844	1167	2752	1255	1132	984	1101	967	1175	942	1160	931
SH2D5	11	2	10	5	9	4	14	2	16	10	13	6	16	6	11	4	5	2	9	4	2	3	8	5
HP1BP3	26	15	32	11	23	5	16	14	20	11	26	13	32	21	26	19	14	9	10	18	11	10	9	14
EIF4G3	2462	658	2240	697	2213	721	2328	631	2428	936	2443	923	2527	914	2462	931	1033	743	1084	829	1108	779	1065	762
MIR1256	2386	653	1890	656	1840	670	1938	655	2239	895	2266	930	2399	946	2386	920	966	737	1017	727	1099	718	1036	746
ECE1	1	0	0	1	1	0	0	0	1	0	3	0	0	0	1	0	2	0	0	0	1	0	0	1
ECE1-AS1	2302	642	2011	610	2122	598	2068	650	2280	713	2271	867	2313	807	2302	744	968	606	951	662	1061	628	995	614
NBPF3	36	11	30	9	37	6	26	6	31	10	41	13	40	10	36	12	16	6	24	6	9	5	14	3
ALPL	160	72	178	58	178	60	162	62	175	88	165	113	181	91	160	94	84	73	66	73	73	69	78	88
RAP1GAP	2	0	1	0	0	0	0	0	0	0	0	1	1	0	2	0	0	0	0	0	1	0	0	0
USP48	443	60	420	74	401	67	387	67	445	91	448	94	453	78	443	92	184	60	192	81	176	81	190	74
LDLRAD2	957	283	727	278	721	274	712	273	912	344	933	392	940	375	957	347	423	260	432	291	435	258	424	262
HSPG2	1	0	3	0	0	0	3	0	2	0	1	0	1	0	1	1	0	0	1	0	0	0	2	1
CELA3B	1854	275	1639	292	1702	290	1657	306	1824	393	1930	381	1854	373	1854	403	809	305	851	303	815	321	849	300
CELA3A	0	0	0	0	0	0	0	0	0	0	0	0	0	0	0	0	0	0	0	0	0	0	0	0
LINC01635	0	0	0	0	0	0	0	0	1	0	0	0	0	0	0	0	0	0	0	0	0	0	0	0
LINC00339	7	3	5	0	4	1	2	1	7	2	9	0	1	0	7	3	2	4	1	1	5	1	1	2
CDC42	109	41	109	32	103	39	116	38	108	44	112	39	110	46	109	42	61	31	61	42	60	28	45	35
WNT4	2331	668	2258	670	2214	592	2203	613	2317	840	2368	849	2418	905	2331	895	952	687	988	710	1061	671	1092	706
MIR4418	83	28	70	17	86	25	68	26	74	28	83	23	90	29	83	39	39	21	32	29	37	20	30	28
ZBTB40	0	0	0	0	0	0	0	0	0	0	0	0	0	0	0	0	0	0	0	0	0	0	0	0
EPHA8	978	273	880	324	846	305	851	320	984	372	893	372	879	377	978	395	409	335	386	326	443	328	443	322
MIR6127	3	2	10	2	3	2	5	2	8	2	3	2	4	4	3	1	0	1	2	2	2	2	2	3
C1QA	0	0	0	0	0	0	0	0	0	0	0	0	0	0	0	0	0	0	0	0	0	0	0	0
C1QC	0	0	0	0	0	0	0	0	0	0	0	0	0	0	0	0	0	0	0	0	0	0	0	0
C1QB	0	0	0	1	0	0	0	0	0	0	0	0	0	0	0	0	0	0	0	0	0	0	0	0
EPHB2	0	0	0	0	0	0	0	0	0	0	0	0	0	0	0	0	0	0	0	0	0	0	0	0
MIR4684	494	15	452	14	449	13	414	21	492	26	496	41	542	35	494	30	205	19	215	27	211	17	200	29
MIR4253	0	0	0	0	0	0	0	0	0	0	1	0	0	0	0	0	0	0	0	0	0	0	1	0
LACTBL1	0	0	0	0	0	0	0	0	0	0	0	0	0	0	0	0	0	0	0	0	0	0	0	0
TEX46	0	0	0	0	0	0	0	0	0	0	0	0	0	0	0	0	0	0	0	0	0	0	0	0
KDM1A	2	0	1	0	1	0	0	0	0	0	1	0	0	2	2	0	0	1	1	1	0	0	0	1
MIR3115	2064	484	1844	485	1876	516	1743	520	2023	651	1988	654	2045	664	2064	632	871	551	861	523	951	480	857	512
LUZP1	0	0	0	0	0	0	0	0	2	0	0	0	0	0	0	0	0	0	0	0	0	0	0	0
HTR1D	0	0	0	1	1	0	0	1	0	0	0	0	0	1	0	1	0	0	0	0	1	1	0	1
LINC01355	715	159	648	152	679	169	645	165	693	203	682	220	752	191	715	264	249	196	301	161	287	153	308	162
HNRNPR	41	13	28	6	37	7	34	4	32	5	30	7	23	8	41	2	16	7	16	7	15	7	14	8
ZNF436	87	27	72	20	52	34	67	32	82	49	83	30	72	41	87	35	41	27	41	22	39	19	27	26
ZNF436-AS1	3020	1054	2261	1040	2203	1003	2222	971	2940	1307	2825	1291	2981	1344	3020	1321	1272	1047	1278	1055	1306	1070	1306	1030
TCEA3	186	48	168	42	173	40	169	42	184	66	189	56	185	67	186	55	82	49	74	45	86	52	65	56
ASAP3	23	7	15	8	21	4	20	1	13	9	22	9	19	5	23	5	7	2	4	2	7	9	7	3
E2F2	46	26	40	34	34	43	42	42	38	49	32	58	45	47	46	39	21	39	12	34	18	36	14	48
LOC101928163	371	71	334	78	343	64	371	70	410	91	340	91	394	103	371	82	166	78	136	80	184	91	147	72
ID3	851	215	705	206	790	225	758	220	842	302	837	282	874	275	851	293	337	237	353	240	379	201	325	229
MDS2	548	96	464	98	454	108	489	104	497	106	508	111	501	111	548	124	189	115	203	103	164	79	223	103
RPL11	0	0	0	0	0	0	0	0	0	1	0	0	0	0	0	0	0	0	0	0	0	0	0	0
ELOA	7423	2251	6415	2228	6341	2288	6345	2264	7175	2882	7173	2973	7313	2973	7423	3020	3160	2397	3056	2333	3228	2265	3096	2307
ELOA-AS1	746	197	613	237	657	220	628	215	671	256	691	272	657	282	746	294	292	238	286	200	313	207	293	223
PITHD1	5	3	5	7	11	2	3	4	4	3	11	4	5	3	5	4	1	3	5	3	7	3	3	3
LYPLA2	500	122	452	128	401	127	451	149	447	138	432	140	463	146	500	173	198	99	189	134	196	99	192	99
GALE	615	183	542	188	609	172	585	166	659	246	636	218	643	209	615	223	274	183	272	196	308	180	300	182
HMGCL	516	121	510	140	533	112	533	115	566	154	540	159	546	166	516	159	224	121	220	147	243	137	223	131
FUCA1	383	112	322	93	355	90	416	103	385	143	376	115	385	125	383	118	153	103	147	120	168	115	181	97
CNR2	325	65	298	87	284	75	272	77	282	98	274	106	298	110	325	89	123	60	128	74	146	90	133	93
MIR378F	1	0	1	0	2	0	1	2	2	0	0	0	3	0	1	0	2	1	0	0	0	0	1	1
PNRC2	1	0	0	0	0	0	0	0	1	0	0	0	0	0	1	0	0	0	0	0	0	0	0	0
SRSF10	769	221	602	156	611	208	573	180	703	275	715	251	790	290	769	260	330	204	333	226	377	214	357	228
MYOM3	1981	646	1498	622	1541	657	1509	654	1928	853	1913	862	1965	894	1981	884	912	667	834	642	892	634	881	647
IL22RA1	7	1	0	4	7	1	3	0	1	1	1	2	4	3	7	3	3	1	0	1	0	7	0	2
IFNLR1	5	2	3	0	3	1	2	0	2	2	2	1	2	1	5	1	2	1	0	1	1	2	0	3
LINC02800	20	2	18	2	14	3	26	0	22	1	21	0	28	2	20	3	10	4	6	1	7	2	9	3
GRHL3	0	0	1	0	0	0	0	0	0	0	0	0	0	0	0	0	0	0	1	0	0	0	1	0
STPG1	175	22	138	21	150	16	144	20	149	23	145	25	155	26	175	28	61	25	50	20	66	21	66	15
NIPAL3	79	23	66	21	74	19	52	17	64	23	75	26	61	38	79	26	28	20	25	29	29	20	18	23
RCAN3AS	326	121	314	122	322	104	273	125	321	148	317	150	350	148	326	142	138	125	132	125	134	110	137	112
RCAN3	0	0	0	0	1	0	1	1	2	0	2	1	1	0	0	0	1	0	1	1	0	1	0	1
NCMAP-DT	139	30	92	27	106	26	123	21	111	61	141	41	133	39	139	40	41	41	41	28	48	36	41	32
NCMAP	9	5	13	1	6	2	13	2	12	4	7	9	16	4	9	5	4	4	2	1	4	3	5	2
SRRM1	32	1	17	0	23	3	27	1	35	2	34	1	15	0	32	4	16	3	19	3	11	2	12	1
CLIC4	2441	840	2076	793	2070	784	2056	785	2452	984	2534	1026	2450	1048	2441	1018	1080	760	1119	790	1100	816	1088	851
RUNX3	2123	507	1904	529	1863	511	1865	504	2081	673	2223	662	2171	676	2123	706	1033	535	935	546	983	531	1030	564
MIR6731	0	2	1	0	1	1	2	2	1	3	2	0	1	0	0	0	0	0	0	1	1	1	1	0
MIR4425	0	0	0	0	0	0	0	0	0	0	0	0	0	0	0	0	0	0	0	0	0	0	0	0
SYF2	0	0	0	0	0	0	0	0	0	0	0	0	0	0	0	0	0	0	0	0	0	0	0	0
RSRP1	381	124	260	154	297	158	282	135	350	141	382	165	340	191	381	181	170	134	168	127	200	110	174	129
RHD	369	106	318	98	322	115	312	102	352	144	343	143	338	153	369	148	157	120	180	102	161	133	182	118
TMEM50A	11	4	7	3	11	3	6	6	11	5	10	3	10	2	11	3	8	2	4	4	5	2	2	4
RHCE	290	84	287	77	294	106	279	99	282	124	299	121	315	117	290	100	124	94	123	104	151	106	142	104
MACO1	1	1	5	1	9	1	5	0	4	2	5	1	5	3	1	4	1	0	4	1	2	0	7	3
LDLRAP1	545	129	455	126	427	135	422	151	577	151	546	165	548	147	545	172	250	116	236	125	254	119	221	133
MAN1C1	491	120	427	154	475	128	468	117	512	163	500	190	529	166	491	162	194	145	192	138	257	141	230	120
SELENON	153	28	153	25	151	27	167	23	173	26	159	40	174	22	153	37	72	26	64	17	76	28	75	24
MTFR1L	1773	388	1565	385	1657	374	1618	395	1788	513	1693	511	1824	535	1773	507	709	438	716	439	684	404	682	417
LOC646471	363	76	316	71	326	67	323	78	314	109	334	85	331	92	363	103	121	75	120	85	137	76	136	56
AUNIP	82	21	83	21	78	15	79	22	78	23	100	25	76	20	82	32	43	20	37	26	35	23	36	22
PAQR7	204	60	196	66	197	63	172	70	211	89	204	90	174	76	204	91	87	64	96	59	105	63	88	62
STMN1	91	44	101	45	78	40	93	39	101	58	106	67	88	41	91	51	41	40	37	43	43	59	37	42
MIR3917	0	0	0	0	0	0	0	0	0	0	0	0	0	0	0	0	0	0	0	0	0	0	0	0
PAFAH2	291	95	253	91	242	98	261	100	252	134	267	119	289	113	291	124	118	101	114	93	120	110	94	88
EXTL1	20	1	11	3	12	4	10	2	13	2	12	0	10	3	20	1	0	1	5	0	1	0	4	1
SLC30A2	0	0	0	0	0	0	0	0	0	0	0	0	0	0	0	0	0	0	0	0	0	0	0	0
LOC105376910	0	0	0	0	0	0	0	0	0	0	1	0	0	0	0	0	0	0	0	0	0	0	0	0
TRIM63	0	0	2	0	0	0	0	0	0	0	0	0	0	0	0	0	0	0	0	0	0	0	0	0
PDIK1L	296	70	225	64	213	78	235	72	283	114	295	107	304	88	296	101	130	79	110	70	163	66	132	68
FAM110D	1	1	2	0	4	0	1	0	2	1	2	0	1	0	1	0	2	1	2	0	1	1	3	0
ZNF593	0	0	0	0	0	0	0	0	0	1	0	0	0	1	0	0	0	0	0	0	0	0	0	1
CNKSR1	189	40	172	51	192	54	182	57	187	64	200	92	184	73	189	72	82	47	92	64	85	58	92	69
CATSPER4	303	74	303	70	307	80	300	75	337	99	349	110	332	110	303	79	132	93	140	85	136	74	134	82
ZPLD2P	1	0	3	0	0	0	0	0	0	1	0	3	1	0	1	2	1	0	0	0	0	1	0	1
CEP85	0	1	1	0	0	1	0	0	0	0	1	0	0	0	0	0	0	0	1	0	0	0	1	0
SH3BGRL3	494	130	520	116	495	122	524	129	524	176	496	172	505	196	494	162	246	124	223	124	228	148	215	132
UBXN11	893	300	742	286	781	231	813	258	891	341	889	347	916	364	893	360	355	247	386	277	402	300	414	285
CD52	135	27	110	31	145	31	114	34	131	41	134	42	150	39	135	39	58	32	65	34	65	26	69	29
CRYBG2	0	0	0	0	0	0	1	0	0	0	1	0	0	0	0	0	0	0	0	0	0	0	0	0
ZNF683	28	3	34	7	38	4	30	6	30	5	36	5	44	5	28	7	15	8	11	5	15	6	12	4
LIN28A	0	0	0	0	0	0	0	0	1	0	0	0	0	0	0	0	0	0	0	0	0	0	0	0
DHDDS	3	6	11	6	9	3	10	4	7	6	5	5	7	8	3	11	4	4	4	3	3	6	4	5
DHDDS-AS1	440	144	404	152	392	145	448	145	492	187	475	206	469	184	440	197	207	135	191	136	223	162	200	155
HMGN2	33	6	26	8	21	3	24	10	28	11	25	7	41	9	33	12	11	8	9	11	15	6	11	7
RPS6KA1	3752	934	3585	986	3483	948	3541	992	3566	1257	3605	1278	3888	1285	3752	1345	1388	1030	1426	996	1540	1047	1551	1030
MIR1976	687	98	560	94	601	99	587	119	584	123	666	139	643	137	687	165	277	116	278	104	265	112	285	123
LOC101928728	0	0	0	0	0	0	0	0	0	0	0	0	0	0	0	0	0	0	0	0	0	0	0	0
ARID1A	49	20	46	23	65	17	46	23	78	36	54	20	58	13	49	26	22	16	25	19	19	12	33	18
PIGV	4168	1119	3756	1060	3799	1066	3769	1138	4228	1387	4158	1382	4183	1407	4168	1472	1824	1146	1715	1110	1848	1093	1781	1105
ZDHHC18	253	73	231	74	262	70	221	72	235	102	272	99	229	103	253	103	97	82	100	77	105	75	112	75
SFN	751	205	653	177	619	192	607	197	670	202	700	226	704	227	751	259	257	195	280	175	273	166	278	177
GPN2	946	381	776	426	812	428	773	400	911	514	873	532	978	564	946	544	372	467	397	461	403	409	414	411
GPATCH3	294	79	274	81	272	89	282	107	287	111	288	95	280	116	294	130	122	82	134	94	131	99	112	86
NUDC	137	35	136	44	140	47	120	38	149	60	135	60	155	60	137	51	59	63	67	60	69	41	63	48
NR0B2	1318	344	1041	341	1089	366	1067	308	1301	440	1317	417	1278	420	1318	436	516	362	537	367	619	373	515	330
KDF1	4	0	0	0	4	0	1	0	1	2	0	1	2	0	4	2	0	1	1	1	1	0	2	1
TRNP1	249	78	225	52	232	84	226	77	261	88	276	94	265	95	249	99	107	76	97	75	109	77	119	91
TENT5B	68	17	68	13	57	14	58	16	75	23	83	19	70	38	68	30	31	20	27	13	32	17	29	19
SLC9A1	127	43	97	35	101	47	96	44	138	45	117	50	121	50	127	64	47	32	43	46	62	35	60	36
WDTC1	1796	421	1588	401	1555	378	1501	416	1776	477	1721	519	1790	528	1796	500	798	400	771	392	802	405	756	420
TMEM222	975	270	859	282	919	287	889	274	937	366	959	386	940	312	975	362	413	349	401	269	447	303	402	280
ACTG1P20	370	108	290	117	330	107	302	116	362	139	333	138	371	123	370	150	156	114	155	116	162	123	174	104
RNU6-48P	72	29	48	21	55	18	57	26	47	29	54	28	58	25	72	29	28	25	26	26	22	18	28	22
SYTL1	0	0	0	0	0	0	0	0	0	0	0	0	0	0	0	0	0	0	0	0	0	0	0	0
MAP3K6	511	150	453	159	469	145	495	156	494	192	495	224	457	219	511	204	204	159	218	166	232	157	234	155
FCN3	542	178	536	166	548	180	534	181	556	232	585	214	588	192	542	227	243	166	290	179	284	170	280	153
CD164L2	4	3	4	3	7	2	2	2	9	3	8	2	7	2	4	1	3	2	1	0	2	2	4	4
GPR3	8	2	0	1	6	0	3	0	6	0	11	0	8	0	8	0	2	1	5	0	3	0	4	0
WASF2	27	2	19	1	26	1	24	0	32	5	20	3	22	2	27	4	13	3	13	5	13	3	11	7
AHDC1	2954	781	2568	824	2507	826	2565	852	2882	1078	2761	1099	2831	1086	2954	1102	1122	852	1183	859	1229	826	1329	861
FGR	833	312	704	335	737	357	719	337	785	414	808	395	810	389	833	427	328	300	316	310	346	280	339	340
IFI6	1	0	0	0	1	1	1	0	2	1	0	0	1	0	1	0	0	2	0	4	0	0	0	2
FAM76A	105	43	117	62	150	50	131	68	105	55	119	68	100	62	105	65	47	49	33	56	47	39	44	54
STX12	118	31	107	39	106	43	108	41	123	43	124	46	123	47	118	38	63	49	50	34	59	34	52	28
PPP1R8	459	119	435	162	413	137	461	144	502	187	484	209	503	182	459	188	227	152	223	179	228	145	231	153
SCARNA1	591	168	494	188	488	177	507	154	534	228	572	238	578	209	591	214	227	172	226	190	246	187	283	176
THEMIS2	2	0	2	0	0	0	2	2	4	0	4	0	1	1	2	0	2	1	0	0	2	1	1	0
RPA2	19	11	24	12	22	10	18	13	25	7	30	18	18	7	19	12	4	16	7	7	13	8	10	13
SMPDL3B	639	182	595	204	556	197	635	197	623	265	619	240	619	254	639	271	302	212	313	204	285	201	294	204
XKR8	80	69	78	77	91	56	77	57	102	58	104	63	93	77	80	90	32	55	46	54	49	63	41	88
EYA3	59	23	51	26	66	18	60	15	64	16	66	28	62	25	59	35	29	20	29	18	32	19	27	13
PTAFR	667	204	556	208	598	218	564	242	590	279	670	321	679	310	667	302	304	229	302	222	278	205	299	235
DNAJC8	24	7	28	14	29	10	34	9	36	6	37	12	42	8	24	4	19	7	15	12	20	9	17	3
ATP5IF1	1212	334	1045	341	960	325	971	327	1137	386	1156	393	1141	387	1212	455	498	325	519	367	497	361	522	320
SESN2	1252	331	1095	346	1045	302	1143	267	1224	363	1311	398	1211	423	1252	405	553	308	544	325	560	338	535	362
MED18	448	108	398	109	393	106	389	124	395	143	432	145	425	120	448	128	179	124	198	102	187	106	182	93
PHACTR4	269	102	284	108	287	100	284	101	328	137	293	123	303	140	269	117	138	105	141	106	126	116	124	107
RCC1	1026	237	913	255	945	251	869	253	1034	343	1019	323	1133	308	1026	296	438	250	439	252	458	259	449	231
SNHG3	1658	573	1563	588	1566	579	1558	587	1685	740	1662	782	1730	765	1658	762	701	606	694	604	702	592	684	565
SNORA73A	507	195	449	181	450	202	466	182	506	254	495	238	486	246	507	228	250	173	214	181	256	218	231	174
SNORA73B	8	3	11	3	17	7	11	7	11	6	19	7	16	6	8	7	5	6	6	5	5	3	4	5
TRNAU1AP	175	55	164	40	182	72	157	52	187	67	187	101	180	84	175	81	80	59	75	68	77	54	89	64
SNHG12	107	21	69	24	97	35	80	38	89	47	93	44	88	48	107	46	36	36	33	26	40	25	44	33
SNORD99	8	2	6	3	8	2	1	2	3	2	2	2	4	1	8	2	5	2	1	2	4	2	0	3
SNORA61	14	5	12	1	12	7	16	6	14	6	19	6	13	6	14	7	5	7	1	10	5	1	6	3
SNORA44	5	1	5	0	7	3	6	1	7	6	3	2	13	1	5	0	3	3	2	1	3	1	4	2
SNORA16A	3	3	1	1	3	1	0	0	7	1	4	0	2	1	3	0	6	2	2	0	3	0	1	2
RAB42	2	0	2	0	2	2	1	1	4	2	7	3	6	2	2	5	1	2	0	1	0	2	1	4
TAF12	300	117	256	104	255	95	290	99	292	109	335	126	303	131	300	123	135	101	130	99	143	116	148	103
RNU11	2	1	0	1	2	3	5	1	2	0	4	1	2	0	2	2	0	0	1	3	2	1	2	4
GMEB1	325	89	307	96	277	98	279	91	289	118	340	132	331	135	325	111	150	87	137	97	142	103	157	85
YTHDF2	4	0	4	1	7	2	5	3	3	1	3	0	1	2	4	0	2	2	3	1	1	1	0	5
OPRD1	1299	374	1024	390	1123	334	1122	366	1242	474	1196	497	1256	498	1299	481	532	418	527	404	541	395	550	382
EPB41	16	1	11	0	8	0	5	1	10	1	13	1	11	0	16	0	1	1	8	0	6	0	2	0
TMEM200B	1063	262	892	249	924	237	976	247	1066	307	1038	339	1124	287	1063	314	442	259	455	231	479	258	453	255
SRSF4	8	1	6	3	5	2	3	0	5	2	8	2	6	2	8	0	2	1	1	1	1	1	4	2
MECR	1220	369	1092	340	1074	373	1050	319	1277	401	1262	443	1261	457	1220	479	502	355	521	359	551	330	534	355
PTPRU	216	81	188	63	205	68	224	89	223	105	197	106	234	117	216	96	91	83	92	84	109	90	104	85
LINC01756	799	304	678	330	706	299	660	272	792	385	792	415	760	386	799	394	314	308	340	305	342	292	330	317
LINC01648	5	0	3	0	0	2	1	0	5	3	1	1	2	0	5	2	1	0	0	0	2	0	0	1
MATN1	0	0	0	0	1	0	0	1	1	0	0	0	1	0	0	0	0	0	0	0	0	1	0	0
MATN1-AS1	6	0	1	1	5	2	5	2	3	2	2	1	9	5	6	1	3	2	1	1	3	3	4	2
LAPTM5	42	11	40	16	31	17	31	14	50	16	37	10	33	14	42	18	17	14	8	11	12	13	16	15
MIR4420	7	0	7	1	5	0	4	0	9	2	7	0	6	0	7	0	4	2	2	1	1	0	2	1
LOC400748	0	0	0	0	0	0	0	0	0	0	0	0	0	0	0	0	0	0	0	0	0	0	0	0
SDC3	0	0	1	0	0	0	0	0	0	0	0	0	0	0	0	0	0	0	1	0	0	0	0	0
PUM1	832	176	686	193	764	180	733	178	819	248	811	246	839	235	832	244	330	191	334	195	357	179	338	182
SNORD103A	1674	529	1342	532	1498	578	1435	533	1594	710	1571	661	1636	686	1674	717	723	529	718	572	759	587	741	575
SNORD103B	0	0	0	0	0	0	0	0	0	0	0	0	0	0	0	0	0	0	0	0	0	0	0	0
SNORD103C	0	0	0	0	0	0	0	0	0	0	0	0	0	0	0	0	0	0	0	0	0	0	0	0
NKAIN1	0	0	1	0	0	0	0	0	2	0	0	2	1	1	0	1	0	0	2	0	0	0	0	1
SNRNP40	173	124	154	135	136	133	131	142	166	155	161	159	163	171	173	168	59	145	79	123	57	150	74	116
ZCCHC17	711	199	582	201	550	181	618	192	600	242	637	248	687	265	711	270	302	200	274	195	266	187	294	195
FABP3	364	115	335	153	349	118	336	147	353	157	397	179	342	155	364	168	155	128	152	147	177	136	155	131
SERINC2	11	5	13	7	17	4	12	9	9	5	14	8	8	1	11	8	1	4	2	9	6	3	6	6
LDC1P	387	62	263	71	266	60	288	44	330	86	323	72	353	69	387	95	138	47	149	53	166	54	128	66
LINC01226	0	0	0	0	0	0	0	0	0	0	1	0	0	0	0	0	0	0	0	0	0	0	0	0
TINAGL1	0	0	0	0	0	0	0	0	0	0	0	0	0	0	0	0	0	0	0	0	0	0	0	0
HCRTR1	4	1	6	2	2	0	5	0	2	1	5	0	6	0	4	1	1	1	5	4	2	2	1	3
PEF1	6	2	7	0	9	0	8	4	11	2	8	4	8	2	6	6	6	5	1	1	3	3	1	1
COL16A1	726	201	661	216	653	230	635	211	667	305	745	285	671	269	726	241	332	209	262	206	311	203	319	229
ADGRB2	37	4	20	0	22	1	16	3	22	4	25	3	27	3	37	2	9	3	11	1	11	3	22	2
MIR4254	204	12	193	24	174	20	193	18	177	23	209	13	199	23	204	21	82	16	91	15	89	17	78	19
SPOCD1	0	0	1	0	0	0	0	0	0	0	0	0	2	0	0	0	0	0	0	0	0	0	0	0
PTP4A2	68	10	56	10	70	9	65	10	73	9	72	11	82	13	68	18	33	11	33	13	38	13	33	10
KHDRBS1	2578	488	2210	467	2257	480	2239	543	2568	644	2643	674	2632	604	2578	661	1241	489	1161	517	1201	498	1129	502
TMEM39B	3648	1106	3200	1151	3342	1182	3326	1145	3680	1463	3576	1468	3747	1507	3648	1439	1679	1151	1634	1131	1666	1214	1651	1165
MIR5585	278	77	261	85	249	85	249	89	279	95	259	117	285	99	278	99	75	77	126	81	112	69	138	98
KPNA6	1	0	1	0	3	2	0	2	0	0	0	0	3	0	1	2	0	2	0	0	1	0	1	0
TXLNA	3021	918	2606	965	2693	981	2628	892	2895	1084	3033	1178	2957	1187	3021	1153	1200	876	1199	875	1307	1006	1235	973
CCDC28B	1624	381	1390	401	1453	424	1427	394	1487	510	1514	524	1585	451	1624	531	664	384	723	424	686	376	737	416
TMEM234	38	13	37	6	33	7	35	5	34	13	40	15	48	9	38	11	21	6	20	5	20	11	19	9
IQCC	73	22	76	26	74	16	77	24	72	29	89	24	75	27	73	22	32	21	38	27	39	24	36	19
DCDC2B	116	29	107	26	83	35	115	35	72	50	110	39	112	39	116	37	43	24	41	24	51	32	50	26
EIF3I	29	10	26	4	28	8	27	4	30	9	31	10	29	20	29	17	10	6	10	9	14	10	10	11
MTMR9LP	1853	578	1682	602	1734	572	1675	535	1770	789	1836	685	1888	765	1853	694	760	602	777	601	857	610	842	609
FAM167B	45	4	36	10	33	3	48	5	28	4	41	8	30	7	45	5	18	7	12	5	18	4	24	8
LCK	12	3	12	3	15	3	7	0	14	4	14	2	14	4	12	5	2	0	4	3	2	1	6	3
HDAC1	3	2	1	1	2	0	2	1	2	0	2	0	2	1	3	1	1	0	2	0	0	0	0	0
MARCKSL1	2313	482	1944	580	2044	565	2106	564	2168	723	2183	742	2172	740	2313	735	892	635	928	554	988	587	945	617
FAM229A	3647	1077	3199	1072	3242	1135	3289	1167	3616	1413	3621	1449	3657	1439	3647	1448	1424	1145	1451	1176	1502	1153	1507	1207
TSSK3	31	4	25	6	32	9	21	3	25	10	21	14	30	9	31	10	11	5	13	6	22	7	9	12
BSDC1	38	7	41	5	50	18	53	5	46	17	39	13	54	19	38	8	19	11	23	15	22	11	15	10
ZBTB8B	1039	253	919	238	894	284	950	242	1007	330	1008	284	1028	312	1039	345	432	240	437	260	461	271	423	269
ZBTB8A	1	2	4	1	2	0	1	1	4	0	1	0	0	0	1	1	2	0	0	0	2	0	0	0
ZBTB8OS	327	77	337	85	264	92	300	94	371	118	344	136	322	118	327	128	164	84	150	102	149	96	157	89
RBBP4	274	76	265	70	229	71	250	83	290	82	286	79	290	87	274	93	138	78	130	75	141	65	136	69
SYNC	1752	418	1620	479	1726	456	1586	439	1677	593	1804	621	1656	619	1752	590	735	476	631	497	781	524	750	494
KIAA1522	1	2	4	1	7	0	3	1	6	0	1	1	3	2	1	2	4	0	3	0	2	3	2	2
YARS1	5518	1438	5000	1399	5182	1317	5174	1366	5310	1744	5463	1774	5641	1733	5518	1825	2374	1445	2266	1441	2363	1466	2357	1464
S100PBP	1439	581	1322	587	1325	582	1229	552	1394	739	1411	806	1458	725	1439	757	588	569	586	612	614	612	620	572
FNDC5	566	186	523	193	554	166	527	173	576	217	571	238	539	244	566	246	263	173	249	204	276	200	239	194
HPCA	16	4	15	4	17	13	16	6	25	8	19	10	21	6	16	6	9	12	8	6	12	13	11	12
TMEM54	8	0	7	5	3	1	9	5	8	2	6	1	10	2	8	4	3	3	3	3	4	3	4	4
RNF19B	630	172	537	177	497	194	567	176	628	211	566	205	624	240	630	224	249	179	261	167	278	201	267	181
AK2	208	71	187	67	175	67	203	74	214	85	225	71	232	91	208	82	91	49	80	55	97	61	92	47
AZIN2	904	274	822	317	917	311	845	311	886	411	899	421	908	433	904	414	406	289	358	313	372	334	407	325
TRIM62	478	126	384	147	408	164	423	145	422	192	452	182	443	190	478	150	206	133	186	142	201	122	200	138
ZNF362	814	309	779	284	744	314	739	321	729	351	849	375	808	327	814	403	355	287	309	267	358	274	346	285
A3GALT2	2	0	2	3	0	0	3	0	0	0	4	1	2	1	2	0	0	0	0	0	1	1	2	0
PHC2	778	193	602	168	652	148	633	174	725	213	733	213	695	243	778	226	319	180	304	181	344	187	305	183
MIR3605	0	0	2	0	1	0	1	0	0	3	2	2	3	0	0	0	0	2	0	1	1	0	1	0
PHC2-AS1	7	3	4	2	4	3	4	6	10	4	3	3	9	5	7	2	1	0	2	2	2	1	1	6
ZSCAN20	89	31	85	29	75	27	81	35	107	31	103	30	87	33	89	31	39	28	35	20	41	27	36	25
CSMD2	1	0	0	0	0	0	0	0	1	0	0	0	0	0	1	0	0	0	0	0	0	0	0	0
HMGB4	0	0	0	0	0	0	0	0	0	0	0	0	0	0	0	0	0	0	0	0	0	0	0	0
CSMD2-AS1	0	0	0	0	0	0	0	0	0	0	0	0	0	0	0	0	0	0	0	0	0	0	0	0
C1orf94	0	0	0	0	0	0	0	0	0	0	0	0	0	0	0	0	0	0	0	0	0	0	0	0
MIR552	0	0	0	0	0	0	0	0	0	0	0	0	0	0	0	0	0	0	0	0	0	0	0	0
GJB5	3	3	2	1	0	0	1	1	1	5	2	1	3	2	3	4	0	3	0	2	1	3	0	1
GJB4	1	3	0	2	2	2	0	0	2	2	1	2	1	2	1	3	1	2	1	4	3	5	1	3
GJB3	54	55	45	46	50	50	56	59	63	54	46	48	52	63	54	58	22	44	26	38	20	37	25	46
GJA4	2	0	1	2	2	3	0	0	0	1	1	1	0	2	2	6	2	0	1	1	3	0	0	1
SMIM12	295	101	275	111	293	120	280	127	308	142	318	118	305	139	295	147	118	118	158	114	111	106	126	140
DLGAP3	115	35	84	29	91	34	89	31	108	39	117	48	106	48	115	50	34	35	42	30	53	37	44	52
GPR199P	18	6	22	8	17	5	18	15	27	7	20	6	29	5	18	17	12	7	12	6	8	7	9	11
TMEM35B	87	20	95	25	79	30	87	32	91	53	107	46	77	47	87	42	47	35	34	34	40	32	38	29
ZMYM6	196	57	132	59	142	64	139	58	190	75	185	66	203	78	196	71	81	56	83	57	95	60	77	86
ZMYM1	371	118	273	104	309	94	269	107	330	146	396	165	366	163	371	176	184	119	138	122	183	136	172	136
SFPQ	7276	2331	6115	2422	6190	2390	6282	2454	6972	3101	7149	3030	7130	3155	7276	3180	3193	2442	2984	2514	3146	2536	3076	2618
ZMYM4	1110	369	844	318	891	351	902	349	1084	472	1053	469	1057	459	1110	446	478	367	506	384	538	377	493	369
KIAA0319L	1124	282	988	291	1016	310	1011	326	1095	368	1111	368	1130	375	1124	366	430	289	491	287	519	323	510	315
NCDN	768	241	611	287	684	238	670	243	663	313	680	324	685	301	768	336	323	280	276	264	295	271	281	276
TFAP2E	19	1	14	6	15	4	11	3	15	5	12	2	11	3	19	4	7	5	5	4	7	2	5	5
PSMB2	1538	418	1375	419	1434	425	1393	448	1538	590	1550	550	1566	533	1538	554	667	433	661	466	679	445	660	451
C1orf216	195	48	198	53	163	82	198	57	233	57	216	64	204	59	195	69	84	63	86	54	112	44	93	44
CLSPN	1128	287	767	324	758	320	807	290	1130	383	1124	422	1158	383	1128	462	529	332	502	324	522	305	537	324
AGO4	296	121	311	107	270	108	291	116	323	159	293	152	319	149	296	128	128	90	130	117	131	103	154	126
AGO1	988	253	957	265	971	302	949	261	1007	332	1038	338	995	333	988	308	450	250	424	287	434	268	428	271
AGO3	411	105	370	104	369	112	374	108	376	124	451	114	421	122	411	145	178	97	190	108	204	125	184	99
TEKT2	1	0	2	0	2	0	0	0	0	0	1	0	1	1	1	0	0	0	0	0	1	0	0	0
ADPRS	289	77	243	81	242	68	240	78	273	111	271	94	297	115	289	97	125	79	134	88	137	90	126	77
COL8A2	10	1	6	2	7	3	7	1	5	1	3	1	6	2	10	3	2	1	1	1	6	2	3	1
TRAPPC3	588	171	556	168	518	169	554	183	596	211	610	220	619	225	588	233	259	158	236	182	278	171	261	170
MAP7D1	1138	257	1046	259	1081	273	1038	297	1120	327	1139	363	1114	356	1138	333	525	292	472	286	473	298	516	302
THRAP3	4183	1310	3478	1293	3509	1297	3546	1288	4020	1618	4096	1768	4186	1570	4183	1674	1800	1333	1770	1270	1831	1285	1814	1314
SH3D21	130	38	130	38	136	34	148	39	125	48	111	40	131	48	130	50	53	42	59	44	71	38	59	35
EVA1B	83	18	97	22	86	23	93	13	101	33	72	27	112	32	83	38	46	39	46	27	36	22	42	19
STK40	814	230	709	247	724	200	767	218	800	288	840	270	857	293	814	254	348	223	358	245	377	212	344	242
LSM10	224	56	188	56	233	46	184	51	203	68	226	61	212	77	224	74	80	52	94	68	94	63	108	60
OSCP1	49	4	53	15	39	6	46	10	57	8	56	16	49	16	49	22	17	16	21	10	30	11	18	11
MRPS15	529	157	466	140	461	141	450	161	468	203	483	183	530	225	529	212	218	159	225	176	204	175	257	145
CSF3R	0	0	2	0	1	1	1	0	2	1	0	0	4	2	0	0	0	1	1	1	1	0	3	0
GRIK3	439	23	387	28	392	19	372	13	387	32	379	30	413	25	439	32	184	31	186	25	174	28	186	20
MIR4255	0	0	0	0	0	0	0	0	0	0	0	0	0	0	0	0	0	0	0	0	0	0	0	0
ZC3H12A-DT	61	11	44	18	49	16	51	22	52	25	56	18	54	26	61	20	22	18	26	18	16	11	26	12
ZC3H12A	1428	102	1302	101	1282	87	1274	120	1374	140	1433	121	1417	131	1428	146	589	122	599	124	672	109	590	104
MIR6732	2	0	1	1	2	1	3	0	2	0	2	0	4	0	2	0	0	0	1	0	2	0	3	0
MEAF6	755	198	684	214	655	211	660	197	704	261	781	284	777	295	755	286	359	236	315	218	357	195	291	255
MIR5581	2	0	5	0	2	0	4	1	2	0	2	2	4	2	2	0	3	1	0	1	1	2	2	1
SNIP1	380	134	364	133	371	126	389	144	342	172	401	178	388	162	380	180	152	126	165	120	174	123	142	151
DNALI1	42	1	43	3	49	0	42	0	38	5	43	8	47	4	42	4	20	5	15	3	21	3	20	3
GNL2	781	234	553	257	557	224	551	204	706	300	784	298	792	331	781	334	356	278	334	279	344	233	315	282
RSPO1	0	0	1	0	1	0	0	1	0	0	0	1	0	0	0	0	2	0	1	0	0	1	0	0
C1orf109	173	89	187	79	185	90	188	75	212	103	223	120	211	106	173	105	93	81	80	74	72	87	87	82
CDCA8	858	235	825	209	835	215	810	243	887	322	903	330	945	309	858	295	375	262	329	259	360	236	338	276
EPHA10	53	26	55	31	58	39	52	30	58	47	61	33	64	48	53	39	31	35	28	41	31	39	36	31
MANEAL	281	214	238	203	238	216	239	190	234	257	245	265	255	267	281	269	111	216	112	200	104	199	107	182
YRDC	279	95	249	97	240	93	230	95	263	131	250	113	248	148	279	137	85	108	87	111	95	99	113	100
C1orf122	446	148	365	137	356	135	346	130	416	152	389	176	387	150	446	179	193	132	195	135	206	153	187	129
MTF1	586	173	542	174	519	180	524	197	559	239	552	218	593	214	586	234	260	167	263	206	305	177	291	206
INPP5B	385	93	398	110	418	104	441	118	397	131	396	150	411	122	385	140	175	122	180	101	195	103	192	127
SF3A3	1066	290	939	300	890	312	975	329	1082	389	1079	437	1131	387	1066	406	484	321	435	298	453	322	493	331
FHL3	45	12	35	11	45	15	44	15	55	13	49	19	62	21	45	9	24	15	22	10	24	12	20	12
UTP11	395	124	297	127	359	129	344	124	408	156	459	168	455	172	395	176	169	138	183	139	202	135	205	135
POU3F1	0	1	2	1	3	2	4	2	5	4	4	2	0	3	0	1	0	1	2	1	2	1	3	1
MIR3659	0	0	0	0	0	0	0	0	0	0	0	0	0	0	0	0	0	0	0	0	0	0	0	0
LINC01343	0	0	0	0	0	0	0	0	0	0	0	0	0	0	0	0	0	0	0	0	0	0	0	0
RRAGC	348	91	276	129	319	113	317	127	367	162	321	162	346	141	348	144	139	123	125	123	147	120	166	131
GJA9-MYCBP	1	3	6	2	3	1	3	1	4	2	4	2	3	2	1	1	2	0	0	2	3	0	2	2
MYCBP	2	1	2	0	1	0	1	0	0	1	0	0	2	0	2	2	1	0	0	0	0	1	0	1
GJA9	0	0	0	0	0	0	0	0	0	0	0	0	0	0	0	0	0	0	0	0	0	0	0	0
RHBDL2	20	15	18	11	21	15	21	17	29	16	29	16	23	19	20	16	9	13	12	18	15	11	12	18
AKIRIN1	986	200	824	220	805	180	841	208	913	307	887	291	898	289	986	318	403	247	434	231	414	230	397	221
NDUFS5	1130	329	1021	351	965	349	1077	318	1075	395	1098	417	1108	432	1130	445	504	332	471	348	492	339	527	326
MACF1	2960	908	2421	939	2511	858	2609	945	3048	1186	3055	1273	3023	1227	2960	1256	1290	951	1388	905	1400	942	1355	964
KIAA0754	423	120	402	75	387	98	360	83	406	113	441	129	407	115	423	112	174	93	170	113	179	104	195	110
BMP8A	2	0	2	1	0	1	1	0	2	0	1	3	1	2	2	0	3	3	0	3	1	1	1	0
PPIEL	111	32	89	29	98	33	106	34	108	38	116	32	97	37	111	34	54	33	41	32	47	17	28	31
PABPC4	32	3	26	7	16	2	20	7	17	9	23	8	21	5	32	16	8	4	6	8	10	9	10	6
PABPC4-AS1	1774	455	1543	476	1659	439	1558	452	1666	556	1770	572	1749	614	1774	618	699	459	729	507	749	480	782	511
SNORA55	7	3	13	2	7	1	12	3	13	4	12	4	12	2	7	3	4	0	0	6	7	4	8	4
HEYL	5	3	4	5	6	0	7	0	6	2	3	1	5	3	5	2	1	1	3	7	1	1	1	2
NT5C1A	68	12	54	13	50	10	62	10	56	8	46	14	45	11	68	16	8	11	14	18	26	11	24	11
HPCAL4	0	1	0	0	0	0	0	0	0	0	0	0	0	0	0	0	0	0	0	0	0	0	1	0
PPIE	1	2	1	1	1	1	1	1	0	0	1	0	3	3	1	2	0	2	0	0	1	0	2	1
BMP8B	466	164	437	170	473	162	447	168	489	235	428	256	462	231	466	226	169	173	190	183	213	188	204	180
OXCT2	197	28	182	18	185	35	173	29	199	46	198	42	199	50	197	44	75	31	77	47	72	45	77	28
LOC105378951	3	0	10	1	11	0	8	2	6	1	12	8	9	4	3	3	5	1	3	2	2	1	3	1
LOC101929536	9	1	4	1	4	7	3	1	6	3	8	2	6	4	9	3	1	1	3	0	5	1	1	2
TRIT1	4	0	2	3	4	3	5	3	1	2	6	1	5	3	4	2	1	4	1	3	1	4	1	1
MYCL	201	56	167	75	177	67	163	52	202	77	175	103	197	79	201	77	86	53	85	64	86	73	83	82
MFSD2A	97	25	104	32	88	31	106	33	105	25	96	38	90	43	97	38	30	37	42	26	48	39	42	30
CAP1	30	2	30	3	31	0	30	1	39	4	38	0	27	2	30	2	14	1	20	2	17	2	14	4
PPT1	1943	577	1845	584	1912	595	1872	626	2004	791	1915	827	1956	831	1943	796	840	679	803	677	823	645	882	679
RLF	1124	433	1069	439	1138	450	1050	447	1187	513	1109	543	1189	573	1124	520	480	398	500	409	548	447	483	442
TMCO2	356	127	272	106	313	121	302	124	359	164	360	149	376	167	356	177	167	148	162	140	184	132	175	130
ZMPSTE24	7	0	0	0	0	0	2	1	0	0	1	1	0	0	7	0	0	0	0	0	0	1	1	0
COL9A2	915	292	807	288	796	282	750	281	822	371	824	382	886	387	915	337	370	320	367	294	416	320	420	316
SMAP2	84	31	85	36	67	36	78	40	96	52	64	53	87	44	84	43	27	37	42	31	41	47	30	42
ZFP69B	436	79	395	105	348	106	413	95	405	115	446	133	463	134	436	124	192	93	210	106	204	102	182	95
ZFP69	30	7	23	8	25	13	24	11	29	14	42	19	31	14	30	13	8	14	15	10	10	13	13	10
EXO5	60	32	32	35	47	23	55	18	64	33	58	36	61	27	60	29	20	21	30	18	34	27	28	17
ZNF684	116	28	99	41	123	35	95	43	118	41	117	46	88	47	116	50	55	37	55	38	41	35	52	31
RIMS3	32	9	17	5	27	5	21	7	20	10	27	13	32	13	32	13	10	9	11	8	11	15	10	11
NFYC-AS1	209	55	181	54	195	62	211	72	208	62	210	73	237	76	209	83	102	67	93	56	74	64	96	63
NFYC	131	33	85	31	114	39	113	42	116	43	96	45	112	55	131	60	46	38	55	43	43	39	56	37
MIR30E	604	172	511	171	513	176	533	174	557	199	583	242	584	232	604	219	256	196	225	181	250	205	260	191
MIR30C1	1	0	1	0	0	0	0	0	0	0	0	0	1	1	1	1	0	0	0	1	1	1	0	0
KCNQ4	0	0	0	0	0	0	0	0	0	0	0	1	0	0	0	1	0	0	0	0	1	0	0	0
CITED4	99	56	71	56	66	44	64	41	92	69	89	60	106	62	99	60	51	62	37	52	46	51	47	48
CTPS1	188	84	177	83	168	74	151	79	165	89	149	104	171	117	188	101	86	85	78	97	71	95	72	116
SLFNL1-AS1	904	296	844	271	901	298	827	290	910	426	903	398	955	373	904	377	340	312	368	313	392	316	399	325
SLFNL1	61	14	52	14	58	12	59	17	63	30	63	25	73	27	61	29	21	19	27	18	38	18	32	18
SCMH1	57	22	62	18	61	15	57	18	59	12	73	23	55	21	57	14	26	13	22	19	35	14	26	20
FOXO6	302	82	260	66	258	74	247	72	276	99	305	109	275	127	302	122	111	90	110	107	120	85	136	88
EDN2	237	59	194	51	217	59	191	51	240	64	246	70	216	73	237	69	109	54	97	52	111	59	89	71
HIVEP3	27	2	27	5	27	6	30	5	31	6	32	7	22	6	27	6	18	3	16	2	29	4	12	4
GUCA2B	828	426	603	410	716	440	642	385	764	577	832	607	761	545	828	555	306	452	300	482	352	435	309	406
GUCA2A	0	0	0	0	0	0	0	0	0	1	0	0	0	0	0	0	0	0	0	0	0	0	0	0
FOXJ3	0	0	0	0	1	0	0	0	0	0	0	0	0	0	0	1	0	1	0	0	0	0	0	0
RIMKLA	1237	234	1061	269	1118	279	1132	258	1185	367	1278	335	1189	328	1237	359	516	296	539	294	518	269	544	263
ZMYND12	114	16	109	13	114	6	132	8	115	17	131	10	147	14	114	10	50	6	55	14	47	17	51	21
PPCS	6	3	5	3	9	2	2	3	9	0	6	2	8	0	6	3	2	2	2	2	4	0	6	0
CCDC30	629	184	530	166	536	206	523	178	619	205	627	241	614	222	629	219	262	184	220	184	286	178	256	212
PPIH	25	1	9	6	13	4	11	2	22	3	12	8	8	4	25	6	4	1	6	2	5	1	12	1
YBX1	315	86	287	99	296	87	280	115	318	131	274	107	318	117	315	127	117	86	116	99	127	107	136	99
CLDN19	6087	1471	5336	1495	5467	1427	5442	1432	5887	1957	5851	1993	6073	1846	6087	1957	2561	1504	2442	1508	2629	1602	2544	1583
P3H1	0	0	0	0	1	1	1	1	2	0	1	2	1	0	0	0	0	1	0	0	0	0	1	1
C1orf50	104	18	81	29	84	19	90	27	114	20	101	29	101	24	104	24	44	24	36	21	44	25	50	24
TMEM269	90	30	89	34	110	21	88	25	100	39	77	38	95	37	90	33	49	28	41	33	56	25	43	31
SVBP	7	1	1	0	2	2	2	1	5	3	3	2	2	2	7	3	1	3	2	1	1	2	2	2
ERMAP	106	25	96	21	98	17	105	27	119	24	125	32	104	40	106	34	46	17	36	29	58	25	43	27
ZNF691	259	84	249	89	257	102	289	91	291	118	270	114	245	104	259	118	109	96	109	85	126	78	126	87
LOC339539	62	26	72	28	61	25	66	32	63	31	72	38	72	43	62	22	22	25	38	21	23	24	24	27
SLC2A1	0	1	1	0	0	1	1	1	3	1	2	0	2	1	0	2	0	0	1	1	0	1	0	1
SLC2A1-DT	1516	722	1386	686	1335	674	1419	772	1429	920	1420	911	1417	887	1516	964	604	695	598	694	629	768	652	754
FAM183A	12	6	9	3	10	5	11	4	9	6	10	8	8	3	12	6	9	5	7	4	5	5	6	3
EBNA1BP2	9	5	9	7	6	9	7	4	12	3	10	4	12	6	9	7	3	7	3	5	3	3	6	5
MIR6733	47	27	50	39	40	20	39	26	59	39	55	36	62	30	47	30	26	32	24	30	25	38	22	40
CFAP57	781	246	717	225	691	241	682	240	746	314	799	323	749	355	781	327	323	249	328	267	345	248	366	281
TMEM125	0	0	1	1	0	0	0	0	0	0	0	0	1	0	0	0	1	0	0	0	0	0	0	0
C1orf210	19	0	13	6	7	3	8	3	19	5	8	3	15	1	19	2	7	0	5	3	4	1	3	3
TIE1	191	57	170	42	172	43	183	48	181	56	199	58	206	65	191	51	74	54	77	41	91	44	78	54
MPL	1	1	1	0	3	2	1	0	1	3	5	0	2	2	1	1	0	2	0	2	0	0	1	2
CDC20	14	7	17	9	20	7	12	9	20	7	20	12	22	9	14	10	7	6	3	6	8	12	2	6
ELOVL1	1714	361	1583	390	1561	367	1554	370	1712	465	1805	457	1763	505	1714	500	742	407	750	405	749	410	767	399
MIR6734	768	288	741	260	763	293	702	254	765	364	821	377	847	399	768	357	321	314	362	293	333	301	346	317
MED8	0	0	0	0	0	0	0	1	0	0	0	0	0	0	0	0	0	0	0	0	0	0	0	0
SZT2	224	78	249	66	203	104	225	64	256	111	198	91	232	79	224	85	99	76	89	62	116	46	96	79
MIR6735	704	160	712	171	618	190	727	167	664	227	670	210	722	203	704	226	322	169	282	204	310	187	323	168
HYI	0	1	0	0	0	0	0	0	0	0	1	0	0	0	0	0	0	1	0	0	1	0	1	0
PTPRF	11	6	10	0	6	0	6	2	6	1	7	4	6	1	11	1	2	2	2	4	4	0	4	3
KDM4A	11010	3544	9625	3617	9810	3509	9905	3659	10722	4458	10949	4490	10951	4517	11010	4487	4541	3694	4518	3552	4708	3726	4637	3636
KDM4A-AS1	1320	340	1174	335	1208	313	1238	343	1239	433	1270	419	1378	469	1320	481	535	348	549	332	567	338	583	356
ST3GAL3	44	12	38	12	37	15	35	9	31	17	41	14	36	15	44	20	23	9	16	11	14	8	20	12
ST3GAL3-AS1	77	28	83	27	68	14	83	24	88	21	91	29	89	31	77	36	28	31	54	15	32	18	31	21
MIR6079	4	0	2	0	3	0	3	0	3	3	6	3	3	1	4	0	1	3	1	2	0	0	2	0
ARTN	2	0	2	0	0	0	0	0	0	0	0	0	0	0	2	0	0	0	1	0	1	0	0	0
IPO13	66	13	63	9	68	14	52	16	47	13	47	14	56	11	66	13	29	4	18	3	24	7	20	6
DPH2	423	101	390	123	377	125	409	131	388	154	451	144	416	153	423	157	211	127	206	110	202	128	171	116
ATP6V0B	354	132	346	156	370	129	328	132	356	181	335	205	340	173	354	193	134	145	148	122	163	145	139	145
B4GALT2	956	249	898	249	891	247	852	267	898	335	944	355	892	329	956	309	374	271	420	266	410	262	408	259
CCDC24	566	165	486	170	499	165	458	182	566	209	528	232	554	217	566	241	229	185	232	178	234	175	228	181
SLC6A9	143	27	102	23	117	28	86	21	130	29	133	31	104	36	143	29	65	31	41	15	69	20	56	26
KLF17	304	112	229	137	222	116	249	126	236	130	281	138	321	160	304	147	119	124	115	107	112	123	97	106
KLF18	0	0	1	0	2	1	0	0	0	0	0	0	0	0	0	1	0	0	0	0	0	0	0	0
DMAP1	0	0	0	0	0	0	0	0	0	0	0	0	0	0	0	0	0	0	0	0	0	0	0	0
ERI3	335	91	306	101	311	72	307	96	307	89	317	108	328	83	335	111	137	86	148	86	145	90	142	74
ERI3-IT1	537	161	514	161	523	172	561	180	550	217	562	223	531	199	537	210	221	171	246	178	239	156	231	174
RNF220	18	12	14	9	20	9	20	6	14	7	23	9	28	9	18	10	8	4	8	11	11	7	13	7
MIR5584	837	178	719	200	746	227	717	207	783	271	776	266	772	282	837	264	301	211	335	232	340	212	347	207
TMEM53	0	0	0	0	0	0	0	0	0	0	0	0	0	0	0	0	0	0	0	0	0	0	0	0
ARMH1	58	7	45	5	43	9	62	12	61	12	58	15	49	16	58	13	20	6	12	14	17	7	29	14
RNU5F-1	20	1	18	5	16	4	15	1	17	5	20	6	21	2	20	5	6	0	9	4	7	5	10	1
RNU5D-1	2	0	1	1	0	0	1	0	1	0	0	0	1	0	2	0	0	0	0	1	1	0	0	0
KIF2C	0	2	3	0	0	0	2	2	2	0	0	0	3	1	0	4	1	0	1	2	0	2	1	1
RPS8	1135	267	1092	273	1115	232	1101	243	1157	328	1199	349	1127	344	1135	297	508	240	457	266	494	246	452	298
SNORD55	7179	2341	6433	2333	6563	2367	6503	2392	6882	3091	6969	3133	7112	3053	7179	3049	3077	2414	3042	2393	3158	2360	3036	2438
SNORD46	10	5	10	1	9	0	12	2	12	7	9	8	16	10	10	3	2	2	7	4	10	2	3	0
SNORD38A	2	2	6	3	4	2	4	3	3	1	2	0	6	4	2	1	1	1	7	1	1	2	1	3
SNORD38B	7	2	7	1	3	0	4	0	2	1	4	3	6	2	7	2	2	2	2	2	1	3	6	0
BEST4	3	1	5	3	4	4	6	2	10	3	6	7	5	1	3	3	2	0	2	0	4	3	4	6
PLK3	9	10	14	6	17	10	16	9	14	12	10	21	12	10	9	12	9	9	3	12	5	14	5	6
DYNLT4	81	17	74	22	70	15	79	19	49	22	79	23	69	14	81	17	32	13	18	19	34	9	31	18
BTBD19	9	0	4	0	7	5	6	1	6	2	3	2	11	0	9	2	3	0	0	4	4	0	2	1
PTCH2	8	2	20	4	9	0	9	0	10	3	7	1	10	1	8	3	1	2	8	0	9	0	7	1
EIF2B3	14	5	8	3	2	3	10	2	12	6	1	6	13	3	14	5	4	2	1	0	5	5	3	7
HECTD3	206	52	211	65	216	57	184	66	232	93	218	87	215	86	206	87	103	76	95	76	90	69	103	59
UROD	462	144	399	121	438	129	457	140	451	189	491	193	469	169	462	166	200	132	205	124	208	156	206	148
ZSWIM5	285	58	236	90	229	74	279	62	272	74	300	89	310	87	285	98	120	66	116	57	131	55	124	72
LINC01144	902	132	864	121	835	140	867	123	834	172	837	173	881	166	902	158	400	134	339	112	353	133	389	143
HPDL	35	7	15	9	16	7	27	5	28	11	26	3	24	6	35	7	9	10	11	6	8	9	9	8
MUTYH	176	72	164	124	156	103	178	134	188	136	169	155	174	147	176	155	64	107	76	102	65	115	64	97
TOE1	240	66	229	60	231	67	203	50	251	80	243	81	245	94	240	87	75	62	97	62	113	73	113	55
TESK2	181	60	168	54	180	43	176	44	198	70	186	71	194	64	181	74	88	65	86	53	83	53	81	58
CCDC163	219	64	211	75	203	80	188	66	183	96	205	100	215	92	219	91	91	85	87	65	79	81	83	80
MMACHC	36	6	39	12	39	16	33	9	47	18	35	15	51	14	36	20	7	10	9	19	13	18	18	9
PRDX1	144	57	149	58	141	58	122	72	140	77	160	85	130	81	144	91	48	85	67	61	66	77	74	75
AKR1A1	6482	1713	5623	1624	5623	1785	5730	1658	6353	2159	6471	2149	6414	2130	6482	2199	2755	1657	2620	1693	2846	1760	2674	1698
NASP	596	170	573	170	562	172	564	184	614	223	621	222	599	196	596	235	263	179	263	168	266	166	245	209
CCDC17	2697	595	2083	666	2117	627	2060	651	2663	788	2665	832	2676	819	2697	801	1186	673	1181	702	1230	659	1207	666
GPBP1L1	60	14	68	12	49	15	71	24	64	25	72	25	67	15	60	28	28	19	28	13	27	11	27	22
RPS15AP10	1498	475	1247	412	1331	465	1394	464	1474	583	1456	588	1507	593	1498	593	623	483	640	475	658	508	643	472
TMEM69	241	69	171	50	188	75	237	61	209	102	225	82	234	86	241	82	93	71	94	75	115	79	100	86
IPP	386	140	316	117	279	113	321	113	371	145	364	162	356	159	386	157	147	109	136	133	174	112	166	123
MAST2	1138	291	1028	337	1131	315	1023	293	1156	406	1084	413	1129	399	1138	436	508	368	473	317	510	293	480	337
PIK3R3	2196	542	2017	512	2099	550	2000	502	2174	713	2237	707	2176	702	2196	739	998	559	963	566	995	604	961	565
LOC101929626	14	5	11	12	15	3	16	3	15	7	17	8	21	4	14	1	8	5	3	5	7	0	5	4
TSPAN1	50	33	40	31	62	30	60	34	48	37	59	39	53	44	50	46	20	28	23	30	20	48	23	28
POMGNT1	617	170	569	184	556	183	563	148	581	232	572	214	599	245	617	223	264	172	244	206	258	180	279	173
LURAP1	3	1	2	1	4	1	4	2	1	1	4	5	5	0	3	1	2	1	3	3	3	1	0	0
RAD54L	494	130	464	124	470	123	438	123	465	175	509	157	495	178	494	158	214	149	210	155	224	146	220	148
LRRC41	851	234	850	218	877	225	808	205	865	306	962	282	952	314	851	289	366	225	381	233	340	239	401	258
UQCRH	1209	306	1102	338	1159	328	1082	337	1205	399	1316	421	1208	436	1209	418	528	338	489	349	527	351	500	351
NSUN4	431	130	375	158	406	165	407	178	392	204	435	205	436	210	431	177	180	166	162	165	168	143	172	157
FAAH	303	60	283	97	333	75	304	73	283	87	298	89	309	103	303	93	145	69	107	79	123	89	128	69
FAAHP1	4	1	8	4	6	2	2	3	1	2	4	4	6	1	4	1	3	2	2	3	3	0	1	1
LINC01398	0	0	1	1	0	0	0	0	0	0	1	2	1	0	0	1	1	0	0	1	0	0	1	1
DMBX1	35	2	37	1	40	0	33	1	39	5	51	6	27	2	35	3	18	1	16	2	12	0	15	5
MKNK1-AS1	7	2	11	6	7	8	13	3	9	7	17	5	17	1	7	3	9	2	3	2	1	3	5	6
KNCN	0	0	0	0	0	0	0	0	0	0	0	0	0	0	0	0	0	0	0	0	0	0	0	0
MKNK1	280	90	268	99	272	106	289	93	305	121	293	115	288	114	280	121	117	100	120	99	124	88	132	98
MOB3C	74	26	66	8	75	20	70	22	73	33	69	23	71	31	74	25	43	13	51	22	32	26	30	16
ATPAF1	732	191	622	197	672	224	629	220	707	264	700	268	748	267	732	278	299	228	289	203	330	234	300	207
TEX38	6	0	5	2	8	1	7	1	5	0	5	5	1	3	6	2	3	1	2	0	2	2	2	1
EFCAB14-AS1	8	2	2	2	3	0	9	1	3	5	5	5	8	5	8	1	4	0	2	1	5	3	3	1
EFCAB14	1256	380	1043	410	1139	371	1120	426	1188	455	1146	487	1231	463	1256	511	534	353	492	426	562	431	517	399
CYP4B1	37	4	22	3	21	2	12	6	22	9	18	4	23	6	37	6	7	3	6	5	6	5	12	2
CYP4Z2P	8	0	10	0	5	0	5	0	9	0	7	3	8	0	8	1	3	1	3	0	1	0	3	0
CYP4A11	1	2	2	0	3	0	3	0	1	0	0	0	2	1	1	0	0	2	2	2	1	4	2	0
CYP4X1	5	1	5	0	4	2	1	0	1	0	2	0	2	0	5	1	1	0	1	0	1	1	1	1
CYP4Z1	4	0	4	2	4	0	6	4	7	0	3	5	11	0	4	5	3	2	4	0	1	1	3	3
CYP4A22	15	6	8	8	14	5	12	7	12	6	7	4	8	2	15	6	3	5	4	4	4	4	5	2
LINC00853	12	7	7	3	9	8	8	1	10	4	6	8	6	4	12	4	1	4	2	1	5	2	3	2
PDZK1IP1	10	0	8	0	5	0	7	0	8	1	13	0	10	0	10	0	5	0	3	0	1	0	5	0
TAL1	0	0	0	0	0	0	0	0	0	0	0	0	0	0	0	0	0	0	0	0	0	0	0	0
STIL	842	206	728	221	724	235	705	201	773	295	786	318	787	269	842	263	370	247	337	242	369	271	363	226
CMPK1	1056	233	799	225	877	215	821	258	1000	333	1048	340	1068	319	1056	290	455	230	466	244	484	283	456	229
LINC01389	23	5	18	5	26	4	20	4	26	7	30	8	25	8	23	6	13	3	14	2	12	7	16	2
FOXE3	8	1	2	2	7	1	2	2	6	2	6	1	0	2	8	2	0	2	2	1	5	3	1	1
FOXD2-AS1	42	17	45	16	42	16	40	22	49	25	45	27	42	18	42	25	26	17	23	21	22	21	19	24
FOXD2	32	18	36	18	28	16	42	15	29	16	38	12	32	15	32	16	26	17	14	11	17	10	24	12
TRABD2B	11	6	14	8	15	5	9	3	9	9	3	4	10	12	11	9	5	4	4	9	4	9	3	7
SKINT1L	0	0	0	0	0	0	0	0	0	0	0	0	0	0	0	0	0	0	0	0	0	0	0	0
SLC5A9	0	0	0	0	1	0	0	0	0	0	0	0	0	0	0	0	0	0	1	0	0	0	0	0
SPATA6	8	0	5	1	6	0	5	0	6	0	7	1	5	1	8	2	2	0	3	1	8	3	3	0
AGBL4	2	0	1	0	0	0	0	0	0	0	1	1	0	1	2	0	0	0	0	0	0	2	0	1
BEND5	3	0	0	0	1	0	3	0	2	0	1	0	1	0	3	0	0	0	0	0	2	0	1	0
AGBL4-AS1	0	0	0	0	0	0	0	0	0	0	0	0	0	0	0	0	0	0	0	0	0	0	0	0
AGBL4-IT1	0	0	0	0	0	0	0	0	0	0	0	0	0	0	0	0	0	0	0	0	0	0	0	0
ELAVL4	0	0	0	0	0	0	0	0	0	0	0	0	0	0	0	0	0	0	0	0	0	0	0	0
DMRTA2	1	0	2	0	1	0	0	0	0	1	2	0	2	0	1	1	0	0	0	0	0	0	0	1
FAF1	713	200	621	188	652	199	609	180	646	252	705	296	676	276	713	267	276	235	311	196	305	230	294	210
CDKN2C	367	96	311	95	327	93	299	102	297	105	346	127	399	116	367	128	154	100	159	93	172	109	150	90
MIR4421	0	0	0	0	0	0	0	0	0	0	0	0	0	0	0	0	0	0	0	0	0	0	0	0
MIR6500	0	0	0	0	0	0	0	0	0	0	0	0	0	0	0	0	0	0	0	0	0	0	0	0
C1orf185	0	0	0	0	0	0	0	0	0	0	0	0	0	0	0	0	0	0	0	0	0	0	0	0
RNF11	1276	415	1105	406	1085	401	1078	417	1243	535	1265	556	1301	496	1276	551	551	426	553	420	527	421	546	412
TTC39A	1329	471	1177	513	1254	501	1257	529	1264	594	1304	644	1291	695	1329	658	549	504	566	494	575	476	560	516
TTC39A-AS1	15	6	13	12	20	10	28	12	25	8	16	6	16	11	15	15	13	12	15	6	6	12	14	6
EPS15	1059	426	830	459	909	450	868	464	1032	570	1051	568	1058	593	1059	520	460	425	469	450	463	453	477	444
OSBPL9	821	312	645	319	620	340	594	363	752	441	778	452	779	463	821	472	315	390	352	356	361	346	364	345
NRDC	2348	720	1867	666	1914	720	1887	716	2308	884	2267	910	2422	972	2348	919	1069	692	1054	719	1000	735	996	779
MIR761	0	0	0	0	0	0	0	0	0	0	0	0	0	0	0	0	0	0	0	0	0	0	0	0
RAB3B	110	19	99	13	118	13	89	18	112	19	107	21	116	20	110	20	58	13	49	18	64	8	48	18
TXNDC12	508	174	522	200	515	180	561	206	519	255	485	247	535	230	508	263	221	218	216	198	251	192	242	212
KTI12	0	0	0	0	0	0	0	0	0	0	0	0	0	0	0	0	0	0	0	0	0	0	0	0
TXNDC12-AS1	2	2	6	1	2	2	2	0	1	1	5	1	2	1	2	0	1	0	1	0	1	1	1	0
BTF3L4	799	288	748	269	793	259	787	252	815	426	795	401	861	383	799	382	404	286	365	269	360	307	378	266
ZFYVE9	343	98	321	106	271	89	279	77	329	123	297	117	343	131	343	132	169	85	170	116	139	112	158	106
CC2D1B	495	107	472	114	512	126	491	147	541	158	521	182	484	144	495	162	222	114	197	132	213	130	209	126
ORC1	419	88	342	87	344	101	356	110	362	128	399	127	389	147	419	145	160	107	150	102	182	105	141	114
PRPF38A	672	224	591	200	610	221	567	191	675	293	692	300	662	275	672	276	274	213	296	211	324	222	276	217
TUT4	84	0	81	0	67	0	70	0	97	0	78	0	99	0	84	0	42	0	41	0	40	0	35	0
GPX7	1	0	1	0	2	0	1	0	0	0	0	0	1	0	1	0	0	0	1	0	1	0	0	0
SHISAL2A	1	0	0	0	0	0	0	0	0	0	0	0	0	0	1	0	0	0	0	0	0	0	0	0
COA7	0	0	0	0	0	0	1	0	0	0	0	0	0	0	0	0	0	0	0	0	0	0	0	0
ZYG11B	303	116	261	114	271	116	266	127	321	177	312	162	333	172	303	153	137	131	141	142	138	123	122	147
ZYG11A	612	165	486	177	498	170	508	155	572	232	586	242	582	242	612	207	264	146	268	190	270	206	234	189
ECHDC2	480	129	443	122	431	99	403	124	421	118	437	139	464	143	480	142	164	113	195	103	197	113	208	123
SCP2	741	306	666	310	606	309	614	293	672	409	637	393	682	374	741	413	302	313	271	298	310	305	324	314
PODN	673	237	483	225	451	267	505	241	666	332	669	304	722	318	673	264	335	237	305	235	295	252	303	226
SLC1A7	0	1	0	0	0	0	0	0	0	0	0	0	0	0	0	0	0	0	0	0	0	0	1	0
CPT2	0	0	0	0	0	0	0	0	0	0	0	0	0	0	0	0	0	0	0	0	0	0	0	0
CZIB	0	1	0	0	0	0	0	0	0	0	0	0	0	0	0	0	1	0	0	0	1	0	0	0
MAGOH	0	0	0	0	0	0	0	0	0	0	0	0	0	0	0	0	0	0	0	0	0	0	0	0
MAGOH-DT	0	0	0	0	0	0	0	0	0	0	0	0	0	0	0	0	0	0	0	0	0	0	0	0
LRP8	503	136	446	156	459	135	428	143	435	169	445	174	483	161	503	182	229	146	213	143	191	151	182	159
SLC25A3P1	260	82	261	88	262	96	256	99	255	109	285	116	272	107	260	114	128	102	110	87	123	90	115	92
DMRTB1	324	96	250	99	270	95	280	107	309	108	317	121	327	120	324	119	134	88	132	104	146	75	140	95
GLIS1	18	10	17	15	20	5	21	7	14	7	24	7	27	7	18	10	8	7	6	6	8	4	2	10
NDC1	822	215	728	245	763	217	679	240	797	271	784	291	792	317	822	292	320	210	352	274	349	232	364	261
YIPF1	0	0	0	0	0	0	0	0	0	0	0	0	0	0	0	0	0	0	0	0	0	0	0	0
DIO1	0	0	0	0	0	0	0	0	0	0	0	0	0	0	0	0	0	0	0	0	0	0	0	0
HSPB11	0	0	1	0	0	0	0	0	0	0	1	0	0	0	0	0	0	0	0	0	0	0	0	0
LRRC42	0	0	0	0	0	0	0	0	0	0	0	0	0	0	0	0	0	0	0	0	0	0	0	0
LDLRAD1	631	244	611	217	571	223	545	246	609	385	682	292	656	332	631	340	289	236	307	284	298	250	287	256
TMEM59	216	34	194	63	181	53	219	63	205	76	225	78	204	71	216	66	103	50	96	61	81	63	97	58
TCEANC2	7	4	2	4	4	5	4	3	5	5	4	2	7	1	7	0	2	5	1	0	8	2	6	3
MIR4781	111	27	92	33	118	25	101	34	120	38	102	37	105	33	111	40	53	24	49	26	50	27	57	35
CDCP2	347	91	313	105	308	89	322	97	352	121	362	100	371	104	347	116	159	109	182	105	170	92	137	99
CYB5RL	2	3	5	0	4	2	2	2	5	0	6	0	5	1	2	0	2	1	6	1	1	2	2	0
MRPL37	1142	297	937	284	906	300	998	289	1017	384	1056	415	1150	402	1142	377	518	307	513	291	467	339	471	319
SSBP3	152	46	129	57	131	47	144	62	155	59	155	63	162	64	152	65	74	45	64	64	72	50	60	47
SSBP3-AS1	0	0	0	1	0	0	0	0	0	0	0	0	0	0	0	0	0	0	0	0	0	0	0	0
ACOT11	1	0	0	0	1	0	0	0	1	0	0	1	0	0	1	1	0	0	1	0	0	0	0	2
FAM151A	143	41	121	54	139	62	124	45	105	75	116	80	125	70	143	42	49	45	63	60	58	61	58	52
MROH7	1075	335	920	321	979	313	949	303	1017	417	1067	418	1100	432	1075	437	441	343	430	363	469	327	440	358
MROH7-TTC4	909	186	852	174	781	194	865	174	911	210	897	226	906	207	909	207	344	159	355	163	400	201	384	174
TTC4	52	10	31	11	39	7	37	8	33	8	39	6	29	19	52	10	14	3	11	11	15	10	24	11
PARS2	43	4	31	2	33	7	30	6	31	8	44	4	38	3	43	9	18	8	14	1	15	1	16	4
TTC22	3	1	6	0	4	0	5	0	3	0	3	1	4	0	3	2	3	0	0	0	0	0	2	1
LEXM	0	0	0	0	1	0	0	0	0	0	2	0	0	0	0	0	0	1	0	0	0	0	0	0
DHCR24	0	0	0	0	1	0	0	0	0	0	1	0	0	0	0	0	0	0	0	0	0	0	0	0
TMEM61	3	2	5	3	6	0	2	0	2	2	5	1	5	1	3	0	2	1	1	2	2	2	0	0
BSND	105	36	97	34	113	38	100	30	115	50	124	49	106	50	105	61	41	32	50	34	48	19	37	33
PCSK9	9	4	9	5	20	8	11	6	18	12	15	10	13	4	9	5	6	11	4	11	6	7	8	5
USP24	0	0	3	0	2	2	6	0	0	2	3	2	3	0	0	1	1	2	0	3	3	0	3	0
LOC100507634	3841	1117	3413	1204	3553	1184	3504	1279	3689	1570	3732	1476	3794	1541	3841	1521	1544	1168	1545	1253	1645	1270	1532	1252
MIR4422	0	0	0	0	0	0	1	0	0	0	1	0	0	0	0	0	0	0	0	0	0	0	0	0
PLPP3	2	0	3	0	5	0	2	0	5	0	3	2	3	0	2	2	0	1	1	2	4	0	2	0
PRKAA2	1	0	0	1	1	0	0	0	0	0	1	0	1	1	1	1	0	0	0	0	0	0	0	1
FYB2	1	0	2	0	2	0	0	0	1	0	2	1	2	0	1	0	1	0	0	0	2	0	2	0
C8A	1043	273	816	284	839	277	866	295	978	421	1035	393	1019	380	1043	408	477	303	477	325	479	339	451	350
C8B	16	2	18	3	17	3	17	5	11	6	22	5	18	7	16	6	6	4	13	2	3	1	7	2
DAB1	0	0	0	0	0	0	0	0	0	0	0	0	0	0	0	0	0	0	0	0	0	0	0	0
DAB1-AS1	159	35	153	34	145	43	156	37	165	59	177	52	157	47	159	41	74	33	73	40	55	37	78	30
OMA1	0	0	0	0	0	0	0	0	0	0	0	0	1	0	0	0	0	0	0	0	0	0	0	0
TACSTD2	0	0	1	0	1	0	0	1	1	0	2	0	0	0	0	0	0	0	0	0	0	0	0	0
MYSM1	0	0	0	0	0	0	0	0	0	0	0	0	0	0	0	0	0	0	0	0	0	0	0	0
JUN	0	0	0	0	0	0	0	0	0	0	0	0	0	0	0	0	0	0	0	0	0	0	0	0
LINC01135	0	0	0	0	0	0	0	0	1	0	0	0	0	0	0	0	0	0	0	0	0	0	0	0
LINC01358	0	0	0	0	0	0	0	0	0	0	0	0	0	0	0	0	0	0	0	0	0	0	0	0
HSD52	191	66	162	63	152	63	159	63	166	68	196	94	209	71	191	73	83	57	80	64	83	61	89	65
FGGY	2042	1585	1879	1612	1984	1586	1962	1620	2079	2005	1983	2003	2147	2046	2042	2056	880	1683	816	1640	916	1650	861	1643
MIR4711	422	143	314	168	277	165	302	174	444	208	446	199	424	206	422	221	207	192	194	164	216	162	210	193
LOC101926944	3235	277	2993	252	2870	264	2911	276	3413	314	3372	350	3270	355	3235	294	1476	285	1466	236	1526	270	1437	286
HOOK1	4	0	3	2	3	5	5	5	4	0	2	2	2	1	4	0	1	0	2	0	1	1	1	1
CYP2J2	0	0	0	0	0	0	0	0	0	0	0	0	0	0	0	0	0	0	0	0	0	0	0	0
C1orf87	0	0	0	0	0	0	0	0	0	0	0	0	0	0	0	0	0	0	0	0	0	0	0	0
LOC101926964	82	31	95	27	86	30	103	29	95	36	99	43	99	37	82	36	45	36	39	29	44	33	41	27
NFIA-AS2	1	1	1	0	0	0	0	0	1	0	2	0	0	0	1	0	1	0	2	0	1	0	0	0
NFIA	817	147	482	156	517	131	563	147	852	218	848	213	822	187	817	190	376	161	392	191	428	170	373	164
NFIA-AS1	36	44	44	57	49	47	46	42	43	73	55	59	35	80	36	61	19	49	19	39	21	61	12	57
MGC34796	0	0	0	0	0	0	0	0	0	0	0	0	0	0	0	0	0	0	0	0	0	0	0	0
TM2D1	1	0	0	0	0	0	0	0	0	0	0	0	0	0	1	0	0	0	0	0	0	0	0	0
PATJ	1	0	0	0	0	0	0	0	0	0	0	0	0	0	1	0	0	0	0	0	0	0	0	0
MIR3116-1	69	3	62	2	55	4	54	2	74	4	76	8	78	7	69	9	27	3	33	3	30	3	32	3
MIR3116-2	1521	562	1287	578	1319	571	1352	551	1481	726	1536	778	1534	752	1521	765	718	606	690	581	670	592	674	617
L1TD1	0	0	0	0	0	0	0	0	0	0	0	0	0	0	0	0	0	0	0	0	0	0	0	0
KANK4	0	0	0	0	0	0	0	0	0	0	0	0	0	0	0	0	0	0	0	0	0	0	0	0
USP1	0	0	0	0	0	0	1	0	0	0	1	0	0	0	0	0	0	0	0	0	1	0	0	0
DOCK7	2	0	0	1	0	0	2	0	0	0	1	1	1	0	2	0	0	1	1	0	0	0	0	0
ANGPTL3	1132	337	784	310	846	312	831	321	1077	439	1105	454	1141	426	1132	443	523	357	481	355	519	366	545	362
ATG4C	567	143	414	149	450	152	437	144	523	180	562	215	522	199	567	219	250	155	211	172	251	164	238	157
LINC00466	1	0	3	1	2	1	3	1	1	0	3	2	2	1	1	2	0	1	1	1	1	4	1	3
FOXD3-AS1	89	31	54	36	76	31	58	43	90	59	68	37	84	45	89	53	49	39	30	25	49	39	44	34
FOXD3	0	0	0	0	0	0	0	0	0	0	0	0	0	0	0	0	0	0	0	0	0	0	0	0
MIR6068	7	0	3	0	7	1	6	2	2	1	2	0	5	1	7	1	2	1	0	1	2	1	3	3
ALG6	0	0	0	0	0	0	0	0	0	0	0	0	0	0	0	0	0	0	0	0	0	0	0	0
ITGB3BP	234	67	165	50	175	60	182	40	232	70	242	71	213	64	234	90	101	70	99	47	115	62	91	53
EFCAB7	163	52	131	50	146	43	121	62	146	68	136	87	147	54	163	68	80	60	59	56	66	58	75	63
DLEU2L	36	10	29	10	28	12	32	11	30	17	43	14	36	13	36	16	13	15	19	9	23	10	13	12
PGM1	5	0	3	0	4	1	3	3	3	3	4	3	4	3	5	4	2	3	2	2	1	1	10	4
ROR1	74	8	82	13	77	6	90	9	84	16	74	17	70	17	74	17	24	16	32	14	31	12	32	14
ROR1-AS1	0	0	0	0	0	0	2	0	0	0	0	0	1	1	0	0	0	0	1	0	1	0	0	0
UBE2U	0	0	2	1	1	1	0	0	0	0	1	0	0	0	0	1	0	0	0	0	0	0	0	0
CACHD1	0	0	0	0	0	0	0	0	0	0	0	0	0	0	0	0	0	0	0	0	0	0	0	0
MIR4794	142	22	150	16	141	16	158	23	143	26	168	19	154	27	142	16	53	16	55	20	74	20	66	29
RAVER2	0	0	0	0	0	0	0	0	0	0	0	0	0	0	0	0	0	0	0	0	0	0	0	0
JAK1	231	70	198	85	221	58	206	95	236	97	216	107	245	109	231	99	130	76	107	89	95	83	118	95
LINC01359	2747	778	2554	782	2545	797	2520	807	2648	1103	2642	1031	2663	1078	2747	1165	1180	852	1190	869	1234	887	1228	879
MIR3671	6	2	6	4	10	2	14	2	8	4	5	6	8	7	6	7	4	4	1	0	2	4	6	2
MIR101-1	5	2	7	0	11	2	10	1	10	4	12	6	4	2	5	3	5	1	1	5	4	0	3	1
AK4	0	0	0	0	1	1	0	0	0	0	0	1	0	0	0	0	2	0	0	0	0	0	3	0
DNAJC6	0	0	1	0	0	0	0	0	0	0	0	0	0	0	0	0	0	0	0	0	0	1	0	0
LEPROT	246	77	252	82	253	107	276	92	230	137	240	139	267	125	246	146	107	82	112	99	116	113	124	117
LEPR	108	10	67	11	73	8	98	15	104	25	93	25	107	20	108	12	39	21	34	22	43	12	46	13
PDE4B	500	137	477	144	433	137	451	156	536	150	481	162	505	177	500	202	236	160	207	175	215	145	271	174
PDE4B-AS1	33	6	22	7	21	11	26	10	18	12	29	13	19	15	33	14	11	8	14	9	11	3	10	11
SGIP1	0	0	0	0	0	0	0	0	0	0	0	0	0	0	0	0	0	0	0	0	0	0	0	0
MIR3117	0	0	0	0	0	0	0	0	0	0	0	0	1	0	0	0	0	0	0	0	0	0	0	0
DYNLT5	0	0	0	0	0	0	0	0	0	0	0	0	0	0	0	0	0	0	0	0	0	0	0	0
INSL5	0	0	0	0	0	0	0	0	0	0	0	0	0	0	0	0	0	0	0	0	0	0	0	0
DNAI4	0	0	1	0	0	0	1	0	0	0	0	0	0	0	0	0	0	0	0	0	0	0	0	0
MIER1	17	4	14	5	15	3	8	4	16	4	14	4	14	4	17	6	7	5	6	3	4	7	6	4
SLC35D1	438	118	307	143	299	127	297	124	399	159	428	165	421	159	438	156	210	129	178	141	215	136	200	141
C1orf141	288	116	253	106	254	129	291	109	313	166	307	155	298	163	288	148	129	141	138	129	132	126	143	111
IL23R	0	0	0	0	0	0	0	0	0	0	0	0	0	0	0	0	0	0	0	0	0	0	0	0
IL12RB2	0	0	0	0	0	0	0	0	0	0	0	0	0	0	0	0	0	0	0	0	0	0	0	0
SERBP1	13	4	5	1	8	1	0	2	9	3	6	4	8	4	13	6	3	2	2	2	8	3	5	2
GADD45A	4426	1434	3737	1447	3568	1491	3539	1476	4270	1905	4382	1884	4399	1879	4426	1955	1938	1538	1921	1519	1996	1542	2008	1488
GNG12	107	21	89	19	73	26	96	22	87	21	97	29	116	44	107	31	45	32	45	27	39	28	57	20
GNG12-AS1	670	222	587	204	563	244	602	197	676	290	688	325	686	289	670	301	310	241	296	239	321	257	298	238
DIRAS3	8	0	2	0	5	0	4	2	3	0	10	3	2	2	8	0	1	0	0	2	1	0	0	0
WLS	1	1	2	0	1	1	0	1	2	1	2	0	0	1	1	0	1	0	1	0	0	0	1	0
MIR1262	139	12	120	4	104	5	141	6	114	11	129	9	145	10	139	9	55	9	57	9	61	8	49	11
RPE65	1	0	0	0	0	0	1	0	0	0	0	0	0	0	1	0	0	0	0	0	0	0	0	0
DEPDC1	0	0	0	0	0	0	0	0	0	0	0	0	0	0	0	0	0	0	0	0	0	0	0	0
DEPDC1-AS1	495	135	283	145	292	120	326	106	441	163	426	153	457	165	495	168	212	143	185	160	244	178	205	160
LRRC7	4	1	3	0	2	0	5	2	4	1	6	2	5	5	4	0	4	1	4	3	1	3	2	1
PIN1P1	10	2	6	6	15	6	6	5	11	3	8	4	8	7	10	5	6	6	4	5	2	4	2	7
LRRC40	0	0	0	0	0	0	0	0	0	0	0	0	0	0	0	0	0	0	0	0	0	0	0	0
SRSF11	165	54	112	66	118	63	116	57	160	49	178	91	161	51	165	84	90	54	72	76	76	52	83	67
ANKRD13C	1830	623	1291	633	1270	590	1222	602	1761	735	1758	697	1699	731	1830	832	805	624	776	624	839	537	835	596
HHLA3	330	115	249	100	235	116	244	101	332	133	351	121	346	149	330	151	149	131	143	94	131	129	160	121
CTH	70	21	61	18	66	19	68	23	64	30	56	22	58	29	70	27	26	27	29	23	29	26	25	13
LINC01788	33	8	9	10	21	9	23	8	16	8	18	10	15	12	33	8	7	5	9	8	11	8	10	11
PTGER3	0	0	0	0	0	0	0	0	0	0	0	0	0	0	0	0	0	0	0	1	0	0	0	0
ZRANB2-AS1	2	0	2	0	1	0	0	1	0	1	1	0	1	1	2	1	1	0	2	0	1	0	0	0
ZRANB2	3	3	2	1	7	0	2	2	1	1	7	1	6	2	3	3	2	1	2	0	2	0	5	2
MIR186	575	199	424	199	400	188	386	169	556	253	545	263	628	279	575	268	262	208	262	227	280	189	250	211
ZRANB2-DT	3	1	3	1	3	3	1	3	6	2	7	3	1	2	3	1	0	0	2	4	1	1	1	0
NEGR1	0	0	1	0	0	0	0	0	0	0	1	0	1	0	0	0	0	0	0	0	1	1	1	0
NEGR1-IT1	0	0	0	0	1	0	0	0	1	0	0	0	0	0	0	0	0	0	0	0	0	0	0	0
LINC01360	0	0	0	0	0	0	0	0	0	0	0	0	0	0	0	0	0	0	0	0	0	0	0	0
LRRIQ3	0	0	0	0	0	0	0	0	0	0	0	0	0	0	0	0	0	1	0	0	0	0	0	0
FPGT-TNNI3K	6	0	2	0	3	1	4	1	2	0	3	1	3	0	6	0	0	1	0	2	0	0	0	0
FPGT	0	0	0	0	0	0	0	0	0	0	0	0	0	0	0	0	0	0	0	0	0	0	0	0
TNNI3K	71	32	61	32	74	38	74	29	91	40	84	43	79	36	71	42	36	38	51	34	39	40	53	39
LRRC53	0	0	0	0	0	0	0	0	0	0	0	0	0	0	0	0	0	0	0	0	0	0	0	0
ERICH3	0	0	0	0	1	0	0	0	0	0	0	0	0	0	0	0	0	0	0	0	0	0	0	0
ERICH3-AS1	1	0	0	0	0	0	0	0	0	0	0	0	0	0	1	0	0	0	0	0	0	0	0	0
CRYZ	0	0	0	0	0	0	0	0	0	0	0	0	1	0	0	0	0	0	0	0	0	0	0	0
TYW3	0	0	0	0	0	0	0	0	0	0	0	0	0	0	0	0	0	0	0	0	0	0	0	0
LHX8	213	69	161	53	148	68	170	71	235	103	225	101	240	100	213	115	95	78	97	63	106	84	94	72
SLC44A5	154	64	107	59	124	68	117	62	169	84	185	87	182	83	154	81	83	58	73	73	83	72	65	76
ACADM	0	0	0	0	0	0	0	0	0	0	0	0	0	0	0	0	0	0	0	0	0	0	0	0
DLSTP1	5	0	1	0	3	0	1	0	4	0	4	1	2	0	5	0	2	2	1	0	2	0	1	1
RABGGTB	126	52	94	41	89	46	99	47	114	45	139	56	139	56	126	52	61	38	52	35	57	36	56	48
SNORD45C	7	6	15	3	6	4	9	3	11	6	9	4	9	5	7	6	4	2	1	3	5	4	7	4
SNORD45A	300	118	259	121	238	122	262	113	276	147	300	158	307	137	300	163	140	115	142	138	140	119	156	116
SNORD45B	0	0	3	1	1	2	1	1	1	1	2	3	0	0	0	3	2	1	1	1	3	2	2	0
MSH4	4	1	6	3	4	0	3	2	3	2	2	4	2	3	4	0	1	0	1	2	0	0	2	1
ASB17	8	2	4	1	3	2	2	3	3	0	6	3	0	1	8	0	1	1	1	2	2	4	0	0
LOC101927342	3	1	2	1	1	2	3	0	1	0	1	1	1	0	3	3	3	1	2	1	0	2	2	1
ST6GALNAC3	0	0	0	0	0	0	1	0	0	0	0	0	0	0	0	0	0	0	0	0	0	0	0	0
ST6GALNAC5	0	0	0	0	0	0	0	0	0	0	0	0	0	0	0	0	0	0	0	0	0	0	0	0
MIR7156	0	0	0	0	0	0	0	0	0	0	0	0	0	0	0	0	0	0	0	0	0	0	1	0
PIGK	0	0	0	0	0	0	0	0	0	0	0	0	0	0	0	0	0	0	0	0	0	0	0	0
AK5	204	66	177	69	161	80	165	70	225	85	214	76	216	89	204	83	95	65	95	87	114	73	97	68
ZZZ3	2	0	9	3	7	2	8	4	5	3	9	4	10	0	2	6	0	3	1	1	2	6	4	1
USP33	819	248	535	253	526	230	611	258	674	325	755	344	734	336	819	316	304	333	326	251	345	278	338	263
MIGA1	609	147	495	169	467	178	476	176	572	212	595	206	567	231	609	232	252	167	263	165	260	184	269	171
NEXN-AS1	161	69	116	50	108	64	134	57	171	58	171	64	175	76	161	65	103	68	73	54	80	54	83	48
NEXN	3	0	4	3	2	1	4	0	1	3	3	0	2	1	3	1	0	1	2	2	0	1	0	0
FUBP1	46	22	38	20	46	23	46	17	52	31	44	44	53	34	46	43	29	29	29	36	26	25	31	40
DNAJB4	1926	705	1617	723	1653	668	1619	667	1916	942	1837	903	1941	896	1926	914	795	689	799	745	824	672	822	760
GIPC2	39	29	38	31	37	30	45	28	46	28	48	37	49	22	39	25	16	25	24	29	20	21	32	16
MGC27382	1	0	1	0	1	0	0	2	0	0	1	0	1	0	1	0	1	0	0	0	0	0	0	0
PTGFR	0	0	0	0	0	0	0	0	0	0	0	0	0	0	0	0	0	0	0	0	0	0	0	0
IFI44L	0	0	0	0	0	0	0	0	0	0	0	0	0	0	0	0	0	0	0	0	0	0	0	0
IFI44	1	0	0	0	1	0	0	0	1	0	1	0	0	0	1	0	0	0	0	0	0	0	0	0
ADGRL4	1	0	1	0	0	0	1	0	1	0	0	0	1	0	1	1	0	0	0	0	0	0	0	0
LINC01781	0	0	0	0	0	0	0	0	0	0	0	0	0	0	0	0	0	0	0	0	0	0	0	0
ADGRL2	0	0	0	0	0	0	0	0	0	0	0	1	0	0	0	0	0	0	0	0	0	0	0	0
LOC101927434	10	4	8	1	13	1	2	4	10	3	8	6	7	3	10	3	2	2	10	4	5	4	4	4
LINC01361	0	0	0	0	0	0	0	0	0	0	0	0	0	0	0	0	0	0	0	0	0	0	0	0
LINC01725	0	0	0	0	0	0	0	0	1	0	1	0	0	0	0	0	0	0	1	0	0	0	1	0
LOC101927560	1	1	2	0	0	2	2	0	2	1	0	2	1	0	1	0	0	1	0	0	0	0	0	0
TTLL7	1	1	0	1	2	0	3	1	1	2	0	0	1	0	1	0	1	1	2	1	0	1	0	1
PRKACB	33	6	20	4	27	4	25	4	34	7	33	5	27	4	33	3	13	5	19	8	14	2	13	5
SAMD13	117	18	95	30	113	35	103	20	138	32	129	38	119	37	117	32	56	24	56	28	66	40	59	31
UOX	10	2	6	3	13	0	10	1	8	3	8	6	6	3	10	1	4	3	2	1	1	2	3	2
DNASE2B	1	0	1	0	0	0	0	0	0	1	0	0	0	0	1	0	0	0	0	0	0	0	0	0
RPF1	0	0	2	1	1	2	0	0	5	3	1	1	3	3	0	1	0	0	0	1	0	1	0	3
GNG5	330	105	304	116	280	112	298	112	320	148	334	130	366	151	330	164	131	102	149	92	176	117	168	122
SPATA1	650	178	578	135	623	161	585	147	629	208	667	197	621	208	650	240	295	166	291	157	277	153	295	171
CTBS	25	2	9	1	11	7	10	7	11	7	7	2	16	1	25	2	4	2	3	6	10	2	5	3
LINC01461	101	35	89	26	81	37	88	30	109	45	101	49	118	35	101	44	38	34	52	30	60	30	40	24
LINC01555	0	0	1	1	0	1	0	0	1	0	1	0	0	0	0	0	0	0	0	0	0	0	0	0
SSX2IP	2	0	1	0	0	0	1	1	0	1	0	0	0	0	2	0	0	0	0	0	0	0	0	0
LPAR3	410	92	233	82	265	88	248	93	359	111	390	125	385	116	410	116	200	90	163	82	179	100	169	102
MCOLN2	1	0	2	0	3	0	2	0	6	0	1	0	3	0	1	0	0	0	1	0	1	0	2	0
MCOLN3	45	5	21	11	22	6	25	11	34	8	23	14	34	14	45	16	11	8	13	8	13	3	12	6
DNAI3	88	20	74	29	79	33	79	34	105	33	91	25	79	29	88	34	39	15	44	21	44	21	43	32
MIR4423	1	1	0	1	2	1	2	0	1	0	3	7	1	2	1	1	1	3	0	4	1	3	2	2
SYDE2	0	0	0	0	0	0	0	0	0	0	0	0	0	1	0	0	0	0	0	0	0	0	0	0
C1orf52	363	143	323	123	311	106	304	134	411	170	399	173	402	175	363	193	184	129	188	151	192	132	183	168
BCL10	235	83	185	75	173	71	190	82	200	86	245	97	195	91	235	84	97	77	96	66	89	75	106	68
BCL10-AS1	345	80	311	88	292	83	278	99	322	103	310	108	322	133	345	113	147	99	132	98	154	85	147	93
DDAH1	4	0	5	1	1	0	5	0	3	1	0	1	2	0	4	1	1	1	3	0	4	0	0	0
CCN1	659	62	549	62	509	73	532	71	570	87	641	80	669	87	659	87	265	67	282	72	295	78	262	80
ZNHIT6	388	48	355	51	326	65	340	60	347	74	387	70	354	52	388	64	137	51	155	59	168	58	155	61
COL24A1	225	99	152	121	140	113	162	141	201	153	240	146	230	152	225	153	94	116	96	126	90	114	117	110
ODF2L	2	4	5	1	2	4	2	3	7	2	5	2	5	6	2	2	1	3	4	1	5	4	4	3
MIR7856	80	17	37	18	42	25	42	18	59	24	69	18	73	25	80	18	28	23	28	22	38	25	27	22
CLCA2	1	0	0	1	0	0	1	1	2	0	1	0	0	0	1	2	0	2	0	1	0	2	0	3
CLCA1	0	0	0	0	0	0	0	0	0	0	0	0	0	0	0	0	0	0	0	0	0	0	0	0
CLCA4	3	0	1	0	0	1	0	0	0	0	1	0	0	1	3	0	0	0	0	0	0	1	0	0
CLCA3P	0	1	0	3	2	2	1	3	3	8	0	2	3	3	0	1	1	0	0	4	0	1	1	3
CLCA4-AS1	2	0	3	0	2	0	2	0	2	0	6	2	1	0	2	0	0	1	0	1	1	1	0	1
SH3GLB1	277	134	233	168	226	149	237	145	235	170	303	192	305	199	277	165	143	162	138	146	146	139	130	130
SELENOF	693	282	575	275	572	311	572	297	593	389	664	413	637	368	693	366	298	314	294	300	325	314	306	322
HS2ST1	658	318	534	310	556	304	606	279	629	395	706	352	644	369	658	375	304	327	270	314	316	313	319	291
LINC01140	6	0	1	1	0	1	2	1	0	0	2	0	1	2	6	0	2	3	0	3	1	0	0	0
LINC02801	0	0	0	0	0	0	0	0	0	1	0	0	0	0	0	0	0	0	0	0	0	0	0	0
LMO4	0	0	0	0	0	0	0	0	0	0	0	0	0	0	0	0	0	0	0	0	0	0	0	0
LINC01364	310	51	258	69	264	73	248	53	277	62	292	87	296	71	310	70	134	82	132	60	128	66	120	69
PKN2-AS1	0	1	1	0	0	0	0	0	0	1	0	0	0	0	0	0	0	1	0	0	0	0	0	0
PKN2	1	0	3	1	1	1	1	2	4	2	4	2	3	4	1	2	1	0	1	3	1	0	1	2
GTF2B	530	241	376	254	357	258	335	216	476	308	494	327	551	252	530	370	189	301	191	282	248	289	234	275
KYAT3	137	59	111	72	134	74	144	69	147	70	140	80	161	79	137	93	83	63	61	68	74	71	59	54
RBMXL1	178	74	146	62	129	61	147	58	176	104	190	93	190	90	178	74	75	64	75	63	81	58	77	70
GBP3	265	107	240	106	242	93	249	104	262	149	274	177	261	176	265	137	114	123	111	124	139	122	116	109
GBP1	18	3	8	0	8	3	9	5	10	7	11	5	7	4	18	6	3	2	4	3	13	4	4	3
GBP2	9	0	13	0	7	0	9	1	17	0	4	0	8	0	9	0	3	1	4	1	4	2	6	2
GBP7	244	11	162	14	196	17	223	16	221	23	249	21	217	15	244	16	99	18	93	12	102	9	107	18
GBP4	1	1	1	0	0	0	0	0	2	0	6	0	2	0	1	1	0	0	0	0	0	0	1	0
GBP5	1	0	2	0	3	0	3	0	2	0	1	0	3	0	1	0	1	0	0	0	1	0	1	1
LOC729930	1	0	2	0	0	0	0	0	0	0	1	0	0	0	1	0	0	0	0	0	0	0	0	0
GBP6	0	0	0	0	1	0	0	0	0	0	0	0	0	0	0	0	0	0	0	0	0	0	1	0
GBP1P1	0	0	0	0	0	0	0	0	0	0	1	0	0	1	0	0	0	0	0	0	0	0	0	0
LRRC8B	0	0	0	0	0	0	0	0	0	0	0	0	0	0	0	0	0	0	0	0	0	0	0	0
LRRC8C	377	135	271	146	292	118	300	132	336	146	333	177	333	156	377	157	145	115	147	150	141	121	155	124
LRRC8C-DT	28	4	20	2	15	8	16	1	27	6	23	6	31	5	28	3	13	6	27	6	12	5	11	3
LRRC8D	2	0	0	0	2	0	0	0	0	0	1	0	0	0	2	0	0	0	0	0	0	0	0	0
GEMIN8P4	306	143	233	154	230	147	243	147	272	197	258	196	269	193	306	212	114	176	143	151	122	147	122	147
ZNF326	12	7	3	8	9	5	10	6	9	10	16	7	9	3	12	10	6	5	3	4	3	8	5	4
BARHL2	14	1	11	5	6	5	8	3	14	6	8	7	5	3	14	4	10	3	3	4	8	5	3	5
ZNF644	305	138	189	112	195	139	230	125	281	157	303	169	281	161	305	172	173	122	132	144	158	125	147	136
HFM1	0	0	0	0	0	0	0	0	0	0	0	0	0	0	0	0	0	0	0	0	0	0	0	0
CDC7	398	150	256	163	230	182	259	164	393	187	374	236	352	197	398	208	181	179	171	159	187	174	189	171
TGFBR3	0	0	0	0	0	0	0	0	0	0	0	0	0	1	0	0	0	0	0	0	0	0	0	0
BRDT	288	108	210	101	228	100	212	115	320	159	270	144	358	154	288	163	116	109	131	125	111	128	135	111
EPHX4	23	3	26	4	27	9	29	4	25	7	27	10	36	9	23	4	11	2	11	8	11	7	22	6
SETSIP	2	1	6	0	2	0	3	0	1	1	2	0	3	0	2	0	2	0	2	0	2	1	0	0
BTBD8	35	4	26	4	27	3	24	8	49	3	44	13	26	9	35	6	14	8	8	17	14	8	4	5
C1orf146	17	15	18	7	9	7	20	7	19	9	12	11	17	11	17	6	6	9	8	8	4	11	7	5
GLMN	13	7	9	9	8	5	4	3	10	6	8	4	7	3	13	7	6	4	4	1	7	4	6	5
RPAP2	46	18	23	22	24	27	38	19	33	33	48	25	45	38	46	17	19	23	22	19	19	26	17	21
GFI1	1	0	0	1	0	1	0	1	0	1	0	0	1	1	1	0	0	0	0	0	0	0	0	0
EVI5	115	35	72	46	80	51	89	44	135	68	113	46	113	56	115	68	52	55	35	48	47	49	85	66
RPL5	139	56	87	53	78	73	106	58	149	60	134	73	125	81	139	79	69	55	55	59	62	60	63	58
DIPK1A	20	10	24	11	19	9	31	6	22	5	32	11	32	5	20	14	10	11	6	4	10	10	14	2
SNORD21	158	72	122	77	124	66	157	67	205	83	182	75	200	91	158	98	90	65	94	67	88	61	92	70
SNORA66	5216	2236	4706	2328	4767	2250	4804	2352	4987	2980	5285	3043	5399	2906	5216	3079	2227	2344	2190	2346	2364	2357	2288	2378
MTF2	65	33	81	33	54	37	66	26	95	47	69	37	96	39	65	42	44	33	42	35	36	28	52	34
TMED5	3	1	7	1	6	0	3	1	0	3	3	2	1	1	3	5	2	5	1	3	1	5	2	1
CCDC18	0	1	4	2	3	1	2	1	4	1	2	0	3	2	0	4	1	2	0	0	2	1	2	2
CCDC18-AS1	373	140	239	143	274	143	266	144	312	196	306	195	317	193	373	211	167	168	129	146	161	142	134	196
DR1	370	184	274	199	264	211	245	172	340	216	366	266	363	237	370	255	194	210	167	204	166	185	168	191
FNBP1L	149	59	107	79	85	58	94	83	120	108	150	100	140	114	149	107	47	94	77	82	76	99	75	78
BCAR3	117	40	83	33	71	51	72	61	101	67	89	65	98	72	117	65	54	60	51	53	61	60	40	59
BCAR3-AS1	454	211	349	183	341	198	338	166	434	263	412	262	413	263	454	249	185	248	179	237	200	237	205	228
MIR760	513	232	417	252	455	292	398	271	507	335	546	338	529	336	513	382	255	278	241	298	216	284	244	265
TRR-TCT1-1	1	0	1	0	0	1	1	1	0	0	1	2	0	1	1	1	0	0	1	0	1	0	0	0
DNTTIP2	71	75	67	83	77	96	62	76	70	100	83	103	79	110	71	121	37	85	38	100	35	75	34	96
GCLM	4	3	1	6	2	8	1	3	1	5	2	5	4	8	4	4	0	0	5	5	3	4	4	7
ABCA4	0	1	0	0	0	0	0	0	0	0	0	0	0	0	0	0	0	0	0	0	1	0	0	1
ARHGAP29	0	0	0	0	1	0	0	0	0	0	2	1	0	0	0	0	0	0	0	0	0	0	0	0
ABCD3	403	228	260	214	252	198	276	233	364	251	409	265	380	304	403	281	165	251	161	246	179	215	190	237
F3	328	123	282	131	268	128	268	122	323	145	305	183	356	170	328	166	136	131	151	132	151	151	145	112
SLC44A3-AS1	1	4	4	5	3	4	2	4	6	4	6	6	7	1	1	5	3	4	1	2	2	3	2	4
MIR378G	190	91	135	98	134	92	144	95	180	132	190	100	202	118	190	100	93	97	103	97	108	94	109	94
SLC44A3	458	204	332	194	363	213	399	198	438	239	467	270	488	255	458	264	215	204	201	228	208	242	212	234
CNN3	17	7	12	1	12	3	15	2	14	8	15	4	24	5	17	2	6	3	7	9	12	3	5	0
CNN3-DT	2	1	1	0	0	0	5	0	2	0	0	0	0	0	2	0	0	0	1	0	1	0	1	0
ALG14	2	0	0	0	1	0	0	0	0	0	0	0	0	0	2	0	0	0	0	0	0	0	0	0
ALG14-AS1	19	6	18	4	25	2	24	4	21	4	20	5	27	6	19	8	7	5	10	8	9	8	11	3
TLCD4	1	2	0	1	0	0	1	0	1	1	0	0	1	0	1	0	0	1	0	0	0	0	0	0
TLCD4-RWDD3	0	0	0	0	0	0	0	0	0	0	1	0	0	0	0	1	0	0	0	0	0	0	0	0
RWDD3-DT	0	0	0	0	1	0	1	0	0	0	0	0	0	0	0	0	0	0	0	0	0	0	0	0
RWDD3	42	21	41	25	35	22	32	30	41	32	33	26	46	38	42	33	22	32	20	19	16	20	17	35
LINC01761	122	31	96	18	88	32	93	29	113	38	113	36	104	25	122	23	39	32	57	30	56	19	49	31
LINC02607	5	2	5	1	3	2	5	1	4	1	2	3	1	1	5	2	3	1	1	2	1	1	4	6
LINC02790	0	2	0	1	5	0	4	0	0	0	3	1	3	0	0	0	2	1	0	0	0	0	0	2
LINC01787	45	26	24	25	37	13	34	13	46	27	56	27	45	46	45	28	21	13	25	25	30	19	23	16
PTBP2	0	0	0	0	0	0	0	0	0	0	0	0	0	0	0	0	0	0	0	0	0	0	0	0
DPYD	0	0	0	0	0	0	0	0	1	0	0	0	0	0	0	0	0	0	0	0	0	0	0	0
DPYD-AS1	0	0	2	1	0	4	0	0	0	0	1	0	2	1	0	1	0	0	0	0	0	0	0	1
DPYD-AS2	0	0	0	0	0	0	0	0	0	0	2	0	1	1	0	0	0	0	0	1	0	0	0	1
MIR137HG	365	162	272	151	323	130	291	161	372	188	383	166	336	196	365	168	185	137	183	154	177	142	176	166
MIR2682	85	37	79	42	73	23	80	41	89	39	67	37	69	30	85	38	37	29	38	44	38	30	33	26
MIR137	1	1	0	0	0	1	0	0	0	2	1	0	0	0	1	0	0	0	0	0	0	1	0	0
LINC01776	0	0	0	1	0	0	0	0	0	0	0	0	1	0	0	0	0	0	0	0	0	0	0	1
SNX7	0	0	0	0	0	0	0	0	0	0	0	0	0	0	0	0	0	0	0	0	0	0	0	0
PLPPR5	0	0	0	0	0	0	0	0	0	0	0	0	0	0	0	0	0	0	0	0	0	0	0	0
PLPPR5-AS1	0	0	0	0	0	0	0	0	0	0	0	0	0	0	0	0	0	0	0	0	0	0	0	0
PLPPR4	0	0	0	0	0	0	0	0	0	0	0	0	0	0	0	0	0	0	0	0	0	0	0	0
LINC01708	216	60	192	62	218	83	189	87	211	95	242	88	229	87	216	90	118	76	88	64	106	85	108	69
PALMD	60	0	47	0	45	0	41	0	51	0	44	0	58	0	60	0	14	1	24	0	25	0	20	0
FRRS1	0	0	0	0	0	0	0	0	0	0	0	0	0	0	0	0	0	0	0	0	0	0	0	0
AGL	0	0	0	0	0	0	1	0	0	0	0	0	0	0	0	0	0	0	0	0	0	0	0	0
SLC35A3	5	0	4	0	2	0	1	0	2	1	2	0	3	0	5	0	2	0	0	1	1	0	0	0
MFSD14A	35	19	37	33	47	37	52	35	51	38	55	45	38	41	35	40	18	33	25	30	16	35	17	32
SASS6	321	108	255	127	246	111	259	131	318	148	366	144	326	138	321	170	144	141	157	129	160	137	147	147
TRMT13	485	199	330	209	372	228	322	209	508	269	490	276	531	298	485	307	241	230	239	205	262	221	255	233
LRRC39	475	185	397	208	384	178	384	220	425	250	428	228	465	265	475	228	213	228	193	226	177	213	201	218
DBT	136	43	77	54	99	70	74	52	117	71	137	71	146	59	136	67	64	67	56	56	55	62	72	58
RTCA-AS1	69	54	36	37	47	46	45	35	71	57	61	57	80	54	69	40	31	50	30	47	30	45	44	47
RTCA	5	3	3	1	2	0	5	0	2	5	4	5	0	4	5	4	3	5	3	6	2	2	2	0
MIR553	292	117	200	128	206	140	228	136	245	171	271	166	280	173	292	213	119	122	141	143	111	129	122	135
CDC14A	2	1	2	1	1	0	3	0	2	3	3	2	3	2	2	2	0	0	1	2	1	3	2	1
GPR88	219	91	176	76	168	103	162	82	210	120	204	125	213	127	219	131	124	91	111	97	97	89	104	100
LINC01349	207	37	159	49	177	22	140	40	196	43	171	49	213	37	207	41	91	38	78	41	79	35	77	28
VCAM1	0	0	0	0	0	0	0	0	0	0	1	0	1	0	0	0	0	0	0	0	0	0	0	0
EXTL2	0	0	0	0	0	0	0	0	0	0	0	0	0	0	0	0	0	0	0	0	0	0	0	0
SLC30A7	0	0	0	0	0	0	0	0	0	0	0	0	0	0	0	0	0	0	0	0	0	0	0	0
DPH5	49	26	38	24	48	19	44	22	51	21	58	37	55	22	49	18	24	17	25	30	26	18	21	26
LOC102606465	316	124	252	122	229	128	228	116	308	167	271	176	273	169	316	154	123	136	114	120	130	136	134	135
LOC101928334	138	88	113	58	149	74	130	74	125	94	126	88	135	95	138	97	56	66	63	92	55	79	59	74
S1PR1-DT	28	16	15	15	29	14	14	13	21	19	24	13	30	13	28	16	17	15	10	18	17	10	9	14
S1PR1	0	0	0	0	0	0	0	0	0	0	0	0	0	0	0	0	0	0	0	0	0	0	0	0
LINC01307	0	0	0	0	0	0	0	0	0	0	0	0	0	0	0	0	0	0	0	0	0	0	0	0
OLFM3	0	0	0	0	0	0	0	0	0	0	0	0	0	1	0	0	0	0	0	0	0	0	0	0
DNAJA1P5	0	0	0	0	0	0	0	0	0	0	0	0	0	0	0	0	0	0	0	0	0	0	0	0
COL11A1	0	0	0	0	0	0	0	0	0	0	0	0	0	0	0	0	0	0	0	0	0	0	0	0
RNPC3-DT	0	0	0	0	0	0	0	0	0	0	0	0	0	0	0	0	0	0	0	0	0	0	0	0
RNPC3	1	0	0	0	0	1	0	0	0	0	0	0	0	0	1	0	0	0	0	0	0	0	1	0
AMY2B	84	42	56	37	62	26	63	38	57	44	57	37	61	53	84	52	38	37	28	35	36	40	28	41
ACTG1P4	11	1	2	3	4	3	6	1	7	3	2	3	3	4	11	2	1	6	4	3	1	3	5	5
AMY2A	1	0	3	0	0	0	2	0	0	0	1	1	0	0	1	0	1	0	0	0	2	0	0	0
AMY1A	0	0	0	0	0	0	0	0	0	0	0	0	0	0	0	0	0	0	0	0	0	0	0	0
AMY1B	0	0	0	0	0	0	0	0	0	0	0	0	0	0	0	0	0	0	0	0	0	0	0	0
AMY1C	0	0	0	0	0	0	0	1	0	0	0	0	0	0	0	0	0	0	0	0	0	0	0	0
LOC100129138	0	0	0	0	0	0	0	0	0	0	0	0	0	0	0	0	0	0	0	0	0	0	0	0
LINC01676	1	1	2	0	2	1	2	0	1	0	2	0	1	0	1	0	1	1	0	0	1	0	1	1
PRMT6	1	0	0	0	0	0	0	0	0	0	0	0	0	0	1	0	0	0	0	0	0	0	0	0
NTNG1	3113	1610	2900	1599	2888	1661	2896	1676	3005	2098	3015	2102	3099	2021	3113	2119	1337	1757	1326	1783	1403	1685	1357	1772
VAV3	14	1	7	1	8	2	6	2	15	2	11	1	19	0	14	1	4	1	6	1	4	3	4	1
MIR7852	1084	349	865	346	814	359	879	390	1032	502	1009	506	1099	497	1084	492	481	419	494	446	503	413	499	452
VAV3-AS1	0	0	0	0	0	0	0	0	0	0	0	0	0	0	0	0	0	0	0	0	0	0	0	0
SLC25A24	6	1	5	1	3	1	3	1	2	2	3	0	2	0	6	1	1	1	1	0	2	0	1	0
NBPF4	30	41	30	54	20	42	35	36	32	62	27	60	33	61	30	59	13	58	10	52	20	50	15	46
NBPF6	15	13	9	19	12	17	15	14	15	21	7	17	17	18	15	12	4	13	8	17	6	20	6	15
FAM102B	1635	1434	1246	1439	1300	1412	1264	1371	1740	1906	1705	1908	1680	1876	1635	1980	728	1511	779	1552	803	1646	799	1547
HENMT1	975	371	832	414	776	351	763	338	882	491	908	496	989	484	975	460	369	372	389	375	404	382	385	351
PRPF38B	1256	712	872	662	822	665	851	632	1214	866	1221	831	1272	879	1256	891	553	693	516	733	539	689	539	714
FNDC7	1	1	1	1	1	1	0	2	3	0	0	1	0	0	1	3	0	2	4	1	1	0	0	0
STXBP3	743	354	496	349	539	364	498	408	734	443	801	526	782	517	743	459	368	366	357	393	360	384	369	395
AKNAD1	5	8	4	7	1	4	3	2	6	7	10	4	5	5	5	4	2	7	3	5	1	4	4	4
SPATA42	0	0	1	0	0	0	0	0	1	0	0	0	3	0	0	1	0	0	1	1	0	0	0	1
GPSM2	832	283	644	299	642	299	697	290	798	429	857	407	861	397	832	400	407	349	363	320	384	331	365	320
CLCC1	914	356	826	330	781	331	696	358	863	450	895	409	918	417	914	434	402	372	426	343	417	347	423	329
WDR47	310	129	291	118	293	127	287	111	300	155	335	172	279	170	310	188	131	120	158	147	159	149	125	151
TAF13	362	122	294	129	254	123	288	133	318	164	328	193	351	179	362	204	155	162	141	120	150	127	142	142
TMEM167B	564	308	516	269	472	249	525	302	590	363	611	371	612	382	564	361	256	263	237	328	241	293	246	297
SCARNA2	48	21	37	26	38	30	37	23	40	33	54	34	32	20	48	34	19	16	27	30	22	27	22	20
CFAP276	33	14	47	15	37	19	34	15	26	21	44	12	32	30	33	18	18	12	17	13	15	13	13	14
ELAPOR1	1913	722	1938	727	1903	748	1965	772	1939	999	1957	949	2120	998	1913	947	868	710	818	762	906	745	893	761
SARS1	2053	966	1854	964	1887	995	1814	1037	1978	1249	1986	1215	2143	1284	2053	1337	888	985	833	1091	922	1034	900	1030
CELSR2	8714	6729	7991	6776	8148	6810	8129	6889	8677	8467	8804	8872	9014	8836	8714	8637	3802	7077	3740	7176	3972	7137	3803	7149
PSRC1	851	294	746	313	800	305	748	336	812	417	788	423	870	378	851	404	337	308	345	323	345	347	328	325
MYBPHL	1	0	1	0	0	1	1	2	1	1	0	0	3	1	1	0	0	0	3	3	2	0	0	0
SORT1	3916	1388	3494	1384	3568	1461	3534	1470	3971	1766	4017	1791	3963	1842	3916	1913	1652	1535	1645	1520	1782	1413	1702	1473
PSMA5	2637	901	2300	928	2400	956	2429	964	2681	1284	2678	1370	2642	1311	2637	1276	1167	949	1111	1046	1175	1023	1161	991
SYPL2	5	0	3	3	2	1	5	3	6	3	3	2	5	2	5	0	2	0	0	2	0	1	0	0
ATXN7L2	310	108	306	120	303	106	289	123	279	135	297	120	313	144	310	140	123	132	122	98	143	130	127	117
CYB561D1	868	411	849	407	738	406	745	397	803	495	897	494	920	485	868	456	315	371	350	362	373	384	365	379
AMIGO1	218	106	239	67	229	95	212	89	215	129	220	151	236	134	218	119	84	106	101	106	94	119	94	112
GPR61	5	6	10	2	5	8	5	2	7	7	8	7	14	10	5	6	2	3	3	7	5	4	3	4
GNAI3	2257	1038	1725	1041	1752	1032	1717	1054	2202	1362	2298	1405	2294	1402	2257	1424	1042	1076	992	1166	988	1098	975	1111
MIR197	1	1	2	0	0	0	1	2	0	0	0	0	0	0	1	0	0	0	1	1	0	0	0	1
GNAT2	21	9	14	10	15	23	16	6	22	21	22	18	35	20	21	15	10	8	12	12	13	10	16	8
AMPD2	670	362	587	329	666	377	684	349	702	472	690	414	702	482	670	454	274	320	300	360	281	357	277	365
GSTM4	132	49	138	39	148	47	132	43	142	51	147	57	155	38	132	54	61	37	68	42	74	33	53	39
GSTM2	1	0	3	1	0	0	4	1	1	1	1	0	0	2	1	1	0	0	0	0	2	1	4	0
GSTM1	7	0	4	0	9	0	6	0	4	1	7	0	4	3	7	0	4	0	2	0	4	0	1	0
GSTM5	0	0	0	1	0	0	0	0	0	1	0	0	0	0	0	0	0	0	0	0	0	0	0	0
GSTM3	441	317	406	307	381	316	375	306	374	375	376	389	405	390	441	418	191	252	189	331	218	321	183	334
EPS8L3	3	7	3	2	3	2	3	6	6	5	5	8	4	7	3	6	2	5	0	1	3	3	3	6
CSF1	118	12	120	8	117	12	102	10	141	11	121	13	130	8	118	10	45	13	60	11	65	4	67	6
AHCYL1	2598	793	2353	830	2352	858	2334	849	2528	1027	2569	1010	2656	984	2598	1102	1069	844	1095	892	1149	855	1180	848
STRIP1	821	314	778	325	780	359	772	359	817	416	808	422	858	403	821	436	347	304	341	344	352	322	324	373
ALX3	50	35	48	19	42	27	48	26	55	24	48	34	47	47	50	35	16	24	19	31	17	27	16	22
LINC01397	2	0	1	0	1	0	1	1	1	1	3	2	0	1	2	2	1	0	0	1	0	2	0	1
UBL4B	0	1	0	0	1	2	0	1	2	1	0	1	0	1	0	1	1	2	0	3	0	1	0	1
SLC6A17	6	8	3	8	6	12	5	9	3	15	6	15	7	8	6	11	3	11	6	12	2	17	2	16
KCNC4-DT	0	0	0	0	0	0	0	0	0	0	0	0	0	0	0	0	0	0	0	1	0	0	0	0
KCNC4	12	18	19	27	15	31	16	22	18	31	18	42	21	37	12	27	10	34	13	28	10	32	11	26
RBM15-AS1	3	3	3	1	4	4	6	2	6	2	4	1	3	3	3	4	3	2	1	2	1	5	1	3
RBM15	923	404	821	397	799	382	832	380	973	474	916	506	978	497	923	525	402	396	402	396	424	403	422	393
SLC16A4	164	46	133	68	111	51	124	58	116	80	107	71	138	74	164	61	50	55	56	49	55	50	58	55
LAMTOR5	872	380	758	394	760	379	787	392	801	466	805	484	843	557	872	473	361	396	361	381	407	401	347	382
LAMTOR5-AS1	22	7	14	9	8	3	17	12	22	8	18	7	12	13	22	11	12	8	3	12	6	5	6	16
PROK1	0	0	0	1	0	0	0	1	0	0	0	0	0	0	0	0	0	0	0	0	0	0	0	0
CYMP	0	0	0	0	0	0	0	0	0	0	0	0	0	0	0	0	0	0	0	0	0	0	0	0
CYMP-AS1	0	0	0	0	0	0	0	0	0	0	0	0	0	0	0	0	0	0	0	0	0	0	0	0
KCNA10	0	0	0	0	0	0	1	0	0	0	0	0	0	0	0	0	1	0	0	1	0	0	0	0
KCNA2	0	0	0	0	0	0	0	0	1	0	0	0	0	0	0	0	0	0	0	0	0	0	0	0
KCNA3	0	0	0	0	0	1	0	0	0	0	0	0	0	0	0	0	0	0	0	0	0	0	0	0
CD53	3	2	1	2	2	0	4	1	3	2	2	7	3	1	3	4	1	5	0	0	0	5	0	3
LRIF1	364	199	263	175	268	182	329	212	355	244	347	237	358	239	364	225	137	232	164	203	183	203	150	189
DRAM2	310	122	257	143	256	129	259	141	271	192	307	184	328	193	310	191	131	161	124	151	114	164	133	149
CEPT1	342	209	287	200	308	187	312	187	312	289	376	233	362	245	342	241	150	225	121	197	159	182	165	184
DENND2D	540	257	477	287	476	282	479	273	514	356	547	363	542	369	540	363	231	271	246	310	279	346	251	280
CHI3L2	49	0	59	0	48	1	65	0	40	0	59	0	46	0	49	1	25	0	18	1	25	1	25	0
CHIAP2	0	0	0	0	0	0	0	0	0	0	0	0	0	0	0	0	0	0	0	0	0	0	0	0
CHIA	0	0	0	0	1	1	0	2	1	0	0	0	0	0	0	1	0	1	0	0	1	3	1	0
PIFO	25	2	14	2	19	2	17	6	13	3	23	3	21	0	25	0	6	0	4	5	9	4	9	1
PGBP	0	0	0	0	0	0	0	0	0	0	0	0	0	0	0	0	0	0	0	0	0	0	0	0
OVGP1	8	11	13	5	20	9	17	4	16	6	15	6	14	16	8	9	7	15	7	9	4	4	6	5
WDR77	682	269	575	289	586	322	626	288	635	391	626	401	671	397	682	363	265	282	277	312	304	297	288	334
ATP5PB	1766	841	1505	901	1463	883	1530	899	1686	1085	1728	1181	1777	1146	1766	1131	780	934	772	870	739	876	793	848
C1orf162	1	3	3	4	2	1	2	2	0	5	4	3	2	6	1	3	0	3	1	1	5	4	0	1
TMIGD3	0	0	0	0	0	1	0	1	0	0	0	1	0	1	0	0	0	1	0	2	0	0	0	3
ADORA3	1	5	3	3	1	1	1	2	1	3	1	2	1	4	1	1	0	0	1	2	0	0	0	1
LINC01160	9	4	4	4	4	5	3	3	4	9	4	6	4	12	9	9	0	7	1	3	2	6	3	6
RAP1A	561	362	428	402	429	378	422	383	521	486	596	473	538	453	561	468	260	361	251	392	254	373	265	378
INKA2	173	98	152	112	184	97	152	113	162	142	176	146	187	129	173	142	70	117	72	114	96	114	75	104
INKA2-AS1	3	1	0	3	1	3	1	2	2	3	4	2	1	2	3	5	0	2	1	0	1	0	1	3
LOC101928718	0	2	2	0	2	0	1	1	2	1	2	2	1	4	0	0	0	0	0	1	0	1	2	1
DDX20	351	125	297	154	272	150	249	163	334	200	345	212	368	219	351	211	154	180	146	167	144	178	158	163
KCND3	213	138	172	108	189	116	192	131	222	165	224	156	212	148	213	158	106	155	93	135	110	109	107	129
KCND3-IT1	4	2	2	0	3	1	2	2	4	4	2	3	4	2	4	5	1	2	1	1	0	1	1	2
KCND3-AS1	5	5	5	3	6	3	5	2	4	2	9	3	7	11	5	9	2	6	6	6	3	1	0	3
LINC01750	133	82	130	93	148	127	147	97	145	122	131	122	130	138	133	118	56	100	63	116	65	122	62	115
CTTNBP2NL	280	125	279	130	226	147	268	135	300	178	304	196	290	164	280	199	146	132	154	154	157	139	125	165
MIR4256	0	1	0	0	0	0	0	0	3	1	0	1	0	0	0	1	0	0	0	1	0	0	0	1
WNT2B	18	9	18	9	20	9	20	16	16	14	25	16	21	14	18	14	5	8	7	8	11	15	10	9
ST7L	131	50	132	67	100	59	103	62	114	73	137	75	118	68	131	77	47	65	50	66	59	70	52	52
CAPZA1	2189	1102	1799	1042	1868	1078	1811	1061	2194	1351	2286	1494	2314	1455	2189	1474	991	1138	922	1167	1001	1212	939	1221
MOV10	1322	506	1144	506	1176	442	1146	499	1291	630	1203	603	1251	624	1322	641	546	473	544	517	527	493	567	546
RHOC	1967	812	1713	816	1703	842	1752	783	1891	1123	1994	1083	1950	1035	1967	1107	827	846	804	862	916	836	831	883
PPM1J	55	43	45	35	44	35	46	55	29	43	44	44	48	49	55	47	10	46	19	50	19	39	18	32
TAFA3	3	0	0	0	1	0	1	2	1	0	1	4	1	1	3	1	0	1	0	0	1	1	0	2
LINC01356	0	0	0	0	1	0	1	0	0	0	0	0	0	1	0	0	0	1	0	0	0	0	0	0
SLC16A1	162	84	124	96	141	91	121	92	145	111	154	105	170	106	162	97	75	70	74	81	79	95	75	80
AKR7A2P1	2	0	4	0	1	1	0	5	2	0	3	2	3	0	2	1	0	3	3	2	1	1	1	3
SLC16A1-AS1	0	0	4	2	5	0	1	1	0	1	6	2	3	2	0	2	1	2	0	0	1	2	2	0
LRIG2-DT	2	2	0	0	0	2	1	0	2	1	2	2	5	0	2	1	0	1	5	0	0	3	1	1
LRIG2	302	127	227	146	243	130	258	112	297	165	284	150	262	149	302	181	101	147	114	148	128	137	155	163
LOC643441	0	1	0	0	0	0	0	0	0	0	0	1	0	0	0	0	0	0	0	0	0	0	0	0
MAGI3	540	342	451	317	410	360	437	362	564	436	544	398	566	438	540	482	202	368	199	336	222	373	223	369
PHTF1	1010	324	851	317	837	278	853	348	958	432	911	427	946	435	1010	475	447	349	424	351	439	360	401	353
RSBN1	710	321	642	389	609	358	671	359	727	470	732	477	762	470	710	462	367	399	314	367	353	386	309	381
AP4B1-AS1	168	71	152	73	163	76	143	79	174	83	194	100	185	93	168	96	82	83	73	72	83	80	88	64
PTPN22	147	84	120	72	132	72	111	63	172	108	148	94	156	106	147	97	88	74	77	87	82	98	79	66
BCL2L15	229	111	163	103	172	98	204	110	230	144	223	149	199	140	229	162	89	117	82	101	126	105	122	95
AP4B1	715	300	648	308	640	302	616	279	662	394	665	349	726	411	715	380	307	306	343	321	339	333	306	312
DCLRE1B	1437	750	1241	714	1298	728	1289	715	1367	1014	1372	992	1355	1010	1437	1025	577	830	574	785	603	806	582	823
HIPK1-AS1	38	21	55	28	30	30	44	31	32	33	47	39	49	36	38	49	16	27	19	20	16	25	17	24
HIPK1	8607	4072	8034	4130	7974	4103	8066	4135	8400	5492	8460	5661	8624	5551	8607	5664	3661	4450	3658	4675	3994	4735	3799	4705
OLFML3	29	10	30	5	32	7	23	11	27	5	23	7	33	12	29	13	13	8	14	7	6	9	12	3
SYT6	0	0	0	0	0	0	0	0	0	0	0	0	1	0	0	1	0	0	0	0	0	0	0	0
TRIM33	6311	2997	4545	2900	4580	2860	4622	2839	6205	3747	6271	3851	6299	3667	6311	3850	2929	3086	2926	3106	2976	2979	2994	3024
BCAS2	2591	1443	1902	1402	1882	1435	1857	1485	2592	1835	2659	2005	2796	1915	2591	1934	1191	1543	1104	1525	1250	1557	1198	1559
DENND2C	52	14	44	9	38	13	35	12	44	8	54	13	47	19	52	10	13	18	20	8	22	14	15	7
AMPD1	5	5	6	4	8	3	7	5	6	8	4	8	7	6	5	4	4	5	4	4	4	2	5	4
NRAS	5213	2641	4291	2637	4347	2646	4399	2571	5103	3447	5326	3452	5360	3511	5213	3531	2341	2670	2270	2819	2380	2721	2382	2809
CSDE1	35997	16788	29122	17096	29740	16854	29874	17006	34737	22278	35813	22863	35953	22614	35997	22771	15332	17906	15032	18077	15941	18297	15635	18396
SIKE1	1924	1016	1540	1054	1578	1039	1526	972	1930	1377	1895	1421	2001	1371	1924	1434	886	1094	865	1163	871	1133	879	1164
SYCP1	0	0	0	0	0	0	0	0	0	0	0	0	0	0	0	0	0	0	0	0	0	0	0	0
TSHB	0	0	0	0	0	0	0	0	0	0	0	0	0	0	0	0	0	0	0	0	0	0	0	0
TSPAN2	6	0	5	0	6	0	5	0	8	1	8	1	4	1	6	0	2	0	1	0	4	0	3	0
NGF	0	0	0	0	0	0	0	0	0	0	0	0	0	0	0	0	0	0	0	0	0	0	0	0
VANGL1	2318	1009	2180	997	2177	968	2162	1044	2307	1324	2277	1333	2434	1326	2318	1277	951	1082	909	1099	956	1045	1025	1127
CASQ2	2	2	4	2	2	2	3	2	4	2	3	5	3	5	2	1	1	0	1	3	2	2	1	3
NHLH2	0	2	0	0	0	0	2	0	1	1	1	1	1	0	0	2	0	0	2	2	1	0	1	0
LINC01649	0	0	0	2	1	0	0	0	0	0	0	2	1	1	0	0	0	0	0	0	0	0	0	0
LOC101928977	0	1	0	2	0	1	1	2	1	0	0	0	0	1	0	1	0	0	0	0	2	1	0	1
SLC22A15	29	53	33	41	35	41	25	39	36	69	34	66	32	65	29	45	21	64	15	46	20	50	13	51
MAB21L3	0	1	2	0	0	0	0	0	1	0	0	0	1	0	0	1	1	0	0	1	1	0	2	0
ATP1A1	8892	3622	7755	3701	8065	3673	8129	3746	8714	4661	8719	4882	8889	4754	8892	4814	3696	3878	3592	3925	3939	3926	3904	3939
ATP1A1-AS1	131	71	115	59	152	82	126	59	115	77	133	87	134	92	131	106	56	68	61	50	57	68	54	82
LINC01762	0	0	1	1	2	0	0	0	1	1	1	0	4	0	0	0	0	2	0	0	1	0	2	0
CD58	200	98	190	101	172	88	158	109	202	114	205	121	224	135	200	147	92	99	89	111	69	81	92	116
MIR548AC	0	0	1	0	1	0	1	0	0	0	0	2	1	0	0	0	0	0	0	0	0	1	0	1
IGSF3	3118	1405	2776	1451	2991	1389	2919	1390	3029	1844	3088	1828	3142	1841	3118	1829	1200	1503	1250	1430	1264	1510	1309	1440
MIR320B1	0	0	0	0	0	0	0	0	0	0	0	0	0	0	0	0	0	0	0	0	0	0	0	0
LINC02868	0	0	0	0	0	0	0	0	0	0	0	0	0	0	0	0	0	0	0	0	0	0	0	0
CD2	0	0	0	0	0	0	0	0	0	0	0	0	0	0	0	0	0	0	0	0	0	0	0	0
PTGFRN	1975	871	1880	817	1964	849	1829	841	1943	1038	2043	1087	1966	1098	1975	1118	793	826	826	848	799	883	833	870
CD101	42	26	22	20	27	18	33	24	33	31	39	32	38	22	42	39	19	19	12	27	15	27	14	23
CD101-AS1	60	28	43	28	53	26	52	34	51	38	39	34	50	36	60	36	23	33	25	30	26	30	29	29
TTF2	1189	501	1009	547	1059	544	1020	534	1093	715	1224	716	1196	739	1189	740	466	564	518	596	530	592	547	574
MIR942	2	0	2	0	0	0	3	0	1	4	1	0	3	1	2	3	0	1	0	1	1	0	0	1
TRIM45	243	148	228	176	207	167	226	147	237	209	259	231	247	195	243	207	112	176	109	180	125	174	108	197
VTCN1	11	55	4	44	10	52	13	59	12	61	17	64	14	51	11	48	4	50	3	59	5	54	3	64
LINC01525	0	0	0	0	0	0	0	0	0	0	0	0	0	0	0	0	0	0	0	0	0	0	1	0
MAN1A2	2064	1020	1615	1060	1616	1004	1612	1047	2102	1321	2083	1364	2180	1337	2064	1370	929	1137	917	1154	970	1115	938	1151
TENT5C-DT	0	0	0	0	0	0	0	0	0	0	0	1	0	0	0	0	0	0	0	0	0	0	0	0
TENT5C	210	184	168	167	169	174	161	213	203	236	185	236	193	228	210	233	72	162	84	184	90	190	78	172
GDAP2	370	166	294	170	333	199	365	197	419	229	351	243	394	238	370	249	176	209	174	207	176	215	163	234
WDR3	368	236	320	249	330	270	368	251	386	351	345	354	386	346	368	332	159	279	170	275	173	259	163	301
SPAG17	1	1	3	0	0	1	1	0	4	2	4	0	4	4	1	3	2	2	2	2	1	1	3	0
TBX15	0	0	0	0	1	0	1	1	0	2	0	1	0	0	0	0	0	0	0	1	1	0	0	1
WARS2	183	122	192	130	170	124	188	119	200	168	206	161	208	160	183	156	85	141	83	125	85	146	98	151
WARS2-IT1	1	1	5	1	2	2	4	1	0	2	7	2	3	2	1	0	2	1	0	0	0	4	0	1
WARS2-AS1	120	40	110	35	100	42	121	41	129	65	99	50	127	59	120	70	46	30	56	46	51	50	53	47
HAO2	0	0	0	0	0	0	0	0	0	0	0	0	0	0	0	0	0	0	0	0	0	0	0	0
HAO2-IT1	0	0	0	0	0	0	0	0	0	0	0	0	0	0	0	0	0	0	0	0	0	0	0	0
HSD3B2	0	0	0	0	0	0	0	0	0	0	0	0	0	0	0	0	0	0	0	0	0	0	0	0
HSD3B1	0	0	0	0	0	0	0	0	0	0	0	0	0	0	0	0	0	0	0	0	0	0	0	0
HSD3BP4	2	1	0	0	0	0	1	0	0	2	2	0	3	0	2	0	2	0	1	0	0	1	0	0
LINC00622	0	0	2	0	1	0	0	0	1	1	0	0	1	0	0	0	0	1	0	1	0	0	0	0
ZNF697	73	26	57	29	35	29	64	36	55	44	64	37	57	41	73	35	21	27	25	35	27	29	34	31
PHGDH	1174	272	1099	251	1103	256	1143	247	1246	364	1181	325	1246	342	1174	316	540	272	528	245	501	270	525	242
HMGCS2	7	0	5	0	5	0	4	0	6	0	2	0	5	0	7	0	1	0	5	0	2	0	1	1
REG4	127	32	87	37	81	28	88	22	77	36	102	31	93	32	127	43	44	35	46	36	44	45	44	34
NBPF7P	0	0	0	0	1	0	0	0	0	1	1	0	1	0	0	0	0	0	0	0	2	0	0	0
ADAM30	0	0	0	0	0	0	0	0	0	0	0	0	0	0	0	0	1	0	0	0	0	0	0	0
NOTCH2	4533	1784	4428	1742	4493	1756	4490	1705	4616	2299	4600	2328	4849	2263	4533	2297	1887	1788	1893	1884	2062	1879	1996	1875
SEC22B	940	373	771	404	773	353	777	370	812	531	866	515	894	494	940	478	352	399	347	372	397	404	299	492
LOC105378954	0	0	0	0	0	0	0	0	0	0	0	0	0	0	0	0	0	0	0	0	0	0	0	0
NBPF8	100	61	103	80	113	79	115	58	95	85	141	87	100	79	100	53	54	55	49	60	58	60	49	93
PFN1P2	12	4	16	9	12	3	11	7	16	7	11	8	17	7	12	6	12	4	7	3	7	6	4	4
PDE4DIPP2	115	30	82	24	101	27	61	18	77	33	76	34	75	32	115	42	41	18	35	31	38	22	36	23
NOTCH2NLR	52	15	41	28	50	13	35	28	54	27	66	25	49	23	52	25	23	29	25	28	11	27	24	19
NBPF26	180	73	198	102	141	123	120	101	146	138	167	99	131	96	180	86	116	95	108	69	83	79	79	108
TRN-GTT2-1	0	1	1	0	0	0	1	0	0	0	0	0	0	1	0	0	1	0	0	0	1	1	0	0
RNVU1-19	0	0	1	0	0	0	0	0	0	0	1	0	0	0	0	0	0	0	1	0	0	0	0	1
PPIAL4A	0	0	1	0	2	0	2	2	0	0	1	1	5	1	0	1	0	1	1	0	1	1	1	0
LINC00623	15	2	14	3	13	4	11	3	24	5	27	4	15	7	15	2	3	4	8	4	11	10	5	3
RNVU1-4	2	0	0	2	0	0	1	0	1	0	3	0	2	1	2	1	0	0	0	0	0	0	1	1
TRN-GTT11-2	0	0	1	0	0	0	2	0	0	0	0	0	0	0	0	1	0	0	1	0	0	0	0	0
LOC105369199	0	0	0	0	0	0	0	0	0	0	0	0	0	0	0	0	0	0	0	0	0	0	0	0
PDE4DIPP4	0	0	0	0	0	0	0	0	0	0	0	0	0	0	0	1	0	0	0	0	0	0	0	0
FCGR1B	1	0	1	0	4	0	2	0	1	0	0	0	2	0	1	0	1	0	0	0	2	1	0	0
LOC100996318	0	0	0	0	0	0	0	0	0	0	0	0	0	0	0	0	0	0	0	0	0	0	0	0
H2BP1	1	2	0	1	1	1	0	1	1	1	0	1	1	4	1	4	0	2	0	1	0	3	0	2
FAM72B	1	0	1	1	1	0	1	2	0	3	1	5	1	3	1	4	1	5	0	1	1	4	1	2
SRGAP2C	0	0	0	0	0	0	0	0	1	0	0	0	0	1	0	1	0	0	0	0	0	0	0	0
SRGAP2-AS1	62	25	46	18	47	31	52	16	37	34	40	34	45	28	62	24	25	28	29	24	26	28	24	27
EMBP1	133	48	86	40	84	60	75	33	113	71	126	54	106	54	133	52	60	47	51	53	44	40	57	57
LOC101929815	0	1	1	0	1	0	1	2	1	0	1	1	0	1	0	3	2	3	3	1	2	1	0	1
TRQ-CTG4-2	4	2	8	4	5	2	2	4	9	2	4	1	9	3	4	4	6	1	5	2	3	3	4	4
RNVU1-17	0	0	0	0	0	0	0	0	0	0	0	0	0	0	0	0	0	0	0	0	0	0	0	0
RNVU1-18	0	0	0	0	0	0	0	0	0	0	0	0	0	0	0	0	0	0	0	0	0	0	0	0
TRN-GTT6-1	0	0	0	0	0	0	0	0	0	0	0	0	0	0	0	0	0	0	0	0	0	0	0	0
LOC105369140	0	0	0	0	0	0	0	0	0	0	0	0	0	0	0	0	0	0	0	0	0	0	0	0
LINC02591	0	0	0	0	0	0	0	0	0	0	0	0	0	0	0	0	0	0	0	0	0	0	0	0
TRV-CAC8-1	0	0	1	0	0	0	0	0	0	0	0	0	0	0	0	0	0	0	0	0	0	0	0	0
TRV-CAC4-1	0	0	0	0	0	0	0	0	0	0	0	0	0	0	0	0	0	0	0	0	0	0	0	0
PDE4DIPP3	0	0	0	0	0	0	0	0	0	0	0	0	0	0	0	0	0	0	0	0	0	0	0	0
TRN-GTT12-1	0	0	0	0	0	0	0	0	0	0	0	0	0	0	0	0	0	0	0	0	0	0	0	0
FCGR1CP	0	0	0	0	0	0	0	0	0	0	0	0	0	0	0	0	0	0	0	0	0	0	0	0
FAM72C	0	0	0	0	0	0	0	0	0	0	0	0	0	0	0	0	0	0	0	0	0	0	0	0
SRGAP2D	0	0	0	0	0	1	0	0	0	1	0	0	0	0	0	0	0	1	0	0	0	0	0	0
LOC101060524	0	0	1	0	0	0	0	0	0	0	0	1	0	0	0	0	0	0	0	0	0	0	0	0
PPIAL4E	0	1	1	1	3	0	3	1	1	0	1	1	3	0	0	1	0	0	1	1	1	2	1	1
RNVU1-15	14	4	8	7	2	4	8	4	8	8	5	5	9	7	14	5	3	1	3	7	2	4	1	2
TRN-GTT3-1	0	0	0	0	0	0	0	0	0	0	0	0	0	0	0	0	0	0	0	0	0	0	0	0
NBPF15	0	0	0	0	0	0	0	0	0	0	0	0	0	0	0	0	0	0	0	0	0	0	0	0
TRN-GTT2-8	3	5	3	7	1	4	1	4	6	3	4	4	2	5	3	4	1	0	5	2	2	3	3	2
PPIAL4F	0	0	0	0	0	0	0	0	0	0	0	0	0	1	0	1	0	1	0	0	0	1	0	0
LOC105371215	434	262	335	260	392	253	368	258	430	341	426	336	462	348	434	334	199	227	194	256	207	231	218	261
DRD5P2	0	0	0	0	0	0	0	0	0	0	0	0	0	0	0	0	0	0	0	0	0	0	0	0
LSP1P5	0	0	0	0	0	0	0	0	0	0	0	0	0	0	0	0	0	0	0	0	0	0	0	0
SRGAP2B	0	0	0	0	0	0	0	0	0	0	0	0	0	0	0	0	0	0	0	0	0	0	0	0
FAM72D	0	0	0	0	0	0	0	0	0	0	0	0	0	0	0	0	0	0	0	0	0	0	0	0
LOC101929805	2	0	0	0	0	0	0	0	0	0	0	0	0	0	2	0	1	2	0	0	1	0	0	0
LINC01145	100	40	82	55	81	45	87	49	89	72	107	52	99	67	100	75	45	55	42	43	46	53	51	45
PPIAL4D	47	33	50	23	51	29	48	29	65	34	56	32	59	50	47	34	22	32	24	27	24	41	24	28
RNVU1-14	1	1	0	0	1	0	2	1	1	0	1	0	1	1	1	2	0	1	0	0	2	2	0	0
TRN-GTT2-7	7	10	11	3	8	4	12	9	21	10	10	9	12	7	7	6	11	7	1	6	7	6	4	10
NBPF20	32	13	36	9	30	10	41	22	35	12	41	11	41	13	32	12	14	14	10	14	21	16	20	22
PDE4DIPP5	0	0	0	0	0	0	0	0	0	0	0	0	0	0	0	0	0	0	0	0	0	0	0	0
NBPF25P	13	7	7	9	9	5	8	13	10	9	4	10	10	9	13	8	5	5	4	8	3	4	4	7
GPR89A	0	0	2	1	2	0	1	0	1	0	2	1	0	0	0	0	0	0	3	1	2	0	3	0
PDZK1	179	65	124	51	159	52	121	58	200	86	195	86	142	88	179	96	86	74	102	64	77	85	77	71
CD160	0	0	0	0	0	0	0	0	0	0	0	0	0	0	0	0	0	0	0	0	0	0	0	0
RNF115	0	0	0	0	1	0	0	0	0	0	0	0	0	0	0	0	1	0	0	0	0	0	0	0
POLR3C	38	22	42	14	39	19	29	25	42	23	38	17	29	22	38	27	18	10	17	25	16	22	15	24
NUDT17	100	45	92	36	86	46	100	45	99	56	118	67	91	61	100	56	46	49	47	47	61	54	54	55
PIAS3	23	5	32	16	34	14	38	9	33	21	31	9	32	17	23	18	13	17	13	19	18	16	17	8
MIR6736	43	24	42	18	44	27	58	20	44	26	55	24	53	20	43	24	22	21	20	30	28	26	26	29
ANKRD35	964	417	870	405	876	452	891	423	952	594	958	530	963	527	964	552	420	443	428	404	417	426	449	448
ITGA10	741	337	736	339	745	339	689	336	747	431	779	408	771	450	741	465	349	308	342	361	356	362	349	338
PEX11B	108	23	102	36	91	40	114	32	110	49	93	55	95	50	108	52	38	31	36	40	43	48	49	41
GNRHR2	3607	909	3433	845	3436	835	3412	853	3348	1148	3370	1155	3477	1153	3607	1186	1388	950	1400	930	1453	971	1378	896
RBM8A	2	0	0	0	2	0	1	0	0	0	1	1	1	1	2	1	0	0	1	1	0	0	0	0
LIX1L	70	6	75	7	86	8	55	12	73	15	91	16	103	11	70	4	26	7	35	2	32	13	29	10
POLR3GL	18	4	23	12	29	8	32	6	19	11	21	6	24	6	18	10	10	5	10	6	11	7	9	3
ANKRD34A	466	234	492	223	491	221	467	245	497	239	479	307	520	277	466	281	191	236	202	211	185	232	197	205
TXNIP	27	14	33	19	26	10	24	19	31	17	35	18	32	16	27	20	7	13	13	16	9	14	14	13
HJV	3042	1284	2592	1301	2614	1289	2578	1350	3036	1689	3001	1685	3032	1703	3042	1683	1316	1335	1359	1387	1413	1352	1402	1301
TRE-CTC1-1	63	56	53	54	55	51	45	49	64	59	68	57	63	63	63	53	25	40	22	33	24	39	25	37
TRG-TCC2-1	334	112	267	113	272	100	285	111	308	141	371	144	326	135	334	121	152	105	137	126	118	100	185	125
TRH-GTG1-1	67	16	59	26	61	24	79	28	62	40	74	49	81	38	67	35	32	31	31	32	26	38	41	30
TRK-CTT2-1	485	836	541	848	571	806	498	833	457	950	504	941	548	925	485	970	232	726	210	746	229	743	237	749
RNVU1-6	0	0	0	1	4	1	2	0	1	1	1	3	3	1	0	0	1	1	0	1	1	0	0	3
LINC01719	0	0	0	0	0	0	0	0	0	1	1	0	0	0	0	0	0	0	0	0	0	0	0	0
NBPF10	0	0	0	0	0	0	0	0	0	0	0	0	0	0	0	0	0	0	0	0	0	0	0	0
NOTCH2NLA	0	0	0	0	0	0	0	0	0	0	0	0	1	0	0	0	0	0	0	1	0	0	0	0
NUDT4P2	0	0	0	0	0	1	0	0	0	0	0	0	0	0	0	0	0	0	0	0	0	0	0	0
PPIAL4H	0	0	0	0	1	0	0	0	0	1	0	0	0	0	0	0	0	0	0	0	0	0	0	0
HYDIN2	12	10	16	10	15	7	16	5	12	6	13	13	12	8	12	11	6	10	6	10	14	7	9	3
NBPF12	0	0	0	0	0	0	0	0	0	0	0	0	0	0	0	0	0	0	0	0	0	0	0	0
LOC728989	0	0	0	0	0	0	0	0	0	1	0	0	0	0	0	0	0	0	0	0	0	0	0	0
TRH-GTG1-2	0	0	0	0	0	0	0	0	0	0	0	0	0	0	0	0	0	0	0	0	0	0	0	0
RNVU1-8	0	0	0	0	0	0	0	0	0	0	0	0	0	0	0	0	0	0	0	0	0	0	0	0
NBPF13P	11	9	21	7	21	10	17	10	29	11	26	18	28	10	11	10	8	10	8	12	8	10	9	8
PRKAB2	304	162	293	136	263	168	327	157	277	197	309	210	343	178	304	188	132	250	162	163	136	173	117	171
PDIA3P1	0	0	1	1	0	0	0	0	0	0	0	0	1	0	0	0	0	0	0	0	0	0	1	0
FMO5	0	0	0	0	0	0	0	0	0	0	0	0	0	0	0	0	0	0	0	0	0	0	0	0
CHD1L	0	0	0	0	0	0	0	1	0	0	0	0	0	0	0	0	0	0	0	0	0	0	0	0
LINC00624	0	9	0	6	0	7	0	4	0	1	0	11	0	7	0	6	0	5	1	2	1	5	1	9
BCL9	504	334	443	378	469	346	427	332	476	447	428	464	502	451	504	449	209	376	201	377	224	329	209	368
ACP6	280	151	219	115	212	154	221	145	258	168	236	160	271	175	280	179	140	159	121	130	130	135	106	128
GJA5	75	34	73	37	65	40	62	36	92	43	89	48	87	52	75	53	35	34	42	45	57	39	38	41
GJA8	979	392	885	350	886	400	888	372	938	462	953	505	1003	518	979	527	406	406	405	415	472	398	419	412
GPR89B	0	1	0	1	0	0	0	0	1	0	0	1	0	0	0	0	0	0	1	1	1	1	1	1
PDZK1P1	1379	442	1227	462	1233	466	1183	480	1254	594	1325	608	1336	582	1379	626	574	480	575	476	553	459	549	478
TRQ-CTG3-2	274	66	243	64	267	47	267	86	258	79	298	63	279	86	274	63	104	52	118	67	118	53	133	59
RNVU1-7	0	0	0	0	0	0	0	0	1	0	0	0	0	0	0	0	0	0	0	0	0	0	0	0
TRN-GTT9-2	1	0	0	0	0	0	0	0	1	0	1	0	0	0	1	0	0	0	0	0	1	0	0	0
NBPF11	74	48	93	40	84	30	75	37	68	59	76	63	77	46	74	55	37	36	35	42	41	34	47	44
LOC101927468	0	0	0	0	0	0	0	0	0	0	0	0	0	0	0	0	0	0	0	0	0	0	0	0
TRQ-CTG4-1	0	0	0	0	0	0	0	0	0	1	0	1	2	0	0	0	0	0	0	0	0	0	0	0
TRH-GTG1-3	0	0	0	0	0	0	0	0	0	0	0	0	0	0	0	0	0	0	0	0	0	0	0	0
TRH-GTG1-4	312	153	209	129	263	148	197	136	250	185	273	178	278	173	312	157	119	143	128	152	126	132	114	144
TRQ-CTG7-1	0	0	1	0	0	0	0	0	0	0	0	0	0	0	0	0	0	0	0	0	0	2	0	0
MIR5087	2	1	1	0	0	0	1	2	0	1	0	1	0	1	2	1	0	0	0	1	0	0	0	2
RNVU1-1	0	0	0	0	0	0	0	0	0	0	0	0	0	0	0	0	0	0	0	0	0	0	0	0
MIR6077	0	0	0	0	0	0	0	0	0	0	0	0	0	0	0	0	0	0	0	0	0	0	0	0
RNVU1-2	0	1	0	0	0	0	0	0	0	0	1	0	1	0	0	0	0	0	0	0	0	0	0	0
PDE4DIPP6	0	1	0	0	1	0	0	0	0	3	1	1	0	1	0	2	0	0	1	0	0	0	0	0
RNVU1-3	0	0	0	0	0	0	0	0	0	0	0	0	0	0	0	0	0	0	0	0	0	0	0	0
LINC01138	0	0	0	0	0	1	1	1	0	0	0	1	0	0	0	0	1	0	0	0	0	0	0	0
PPIAL4G	0	1	0	0	0	0	0	0	0	0	1	0	0	0	0	0	0	0	0	0	0	0	0	0
NBPF14	11	4	10	4	7	6	7	3	8	9	7	9	13	5	11	9	2	8	1	1	5	4	6	2
NOTCH2NLB	0	0	1	0	0	0	0	0	1	1	0	1	0	0	0	0	1	0	0	0	1	0	0	0
NUDT4B	16	6	8	5	10	13	7	9	12	8	8	12	13	11	16	9	8	5	7	8	8	9	5	4
PDE4DIP	1	0	0	0	0	1	0	0	0	0	1	0	0	0	1	0	0	0	0	0	0	0	0	0
NBPF9	318	188	257	231	331	173	274	182	340	238	337	284	284	204	318	230	142	170	143	211	191	176	150	173
LOC653513	0	0	0	0	1	0	0	0	0	0	0	0	0	0	0	0	0	0	0	0	1	0	0	0
NBPF19	665	209	533	251	549	226	532	222	569	273	607	259	626	260	665	283	254	229	249	219	303	211	284	230
PPIAL4C	220	87	143	103	149	91	146	99	186	112	198	119	162	106	220	129	85	98	74	98	73	96	84	93
LINC00869	2	0	1	1	0	0	0	1	3	0	2	2	2	0	2	0	1	1	1	0	2	1	1	0
LOC644634	0	0	0	0	0	0	0	0	0	0	0	0	0	0	0	0	0	0	0	0	0	0	0	0
TRV-CAC1-7	0	0	0	0	2	0	0	0	0	0	0	1	0	0	0	0	0	0	0	0	0	0	0	0
PDE4DIPP7	21	9	17	21	17	13	21	8	17	9	21	11	23	12	21	19	11	12	7	15	2	15	5	14
TRN-GTT8-1	0	0	0	0	0	0	0	0	0	0	0	0	0	0	0	0	0	0	0	0	0	0	0	0
H2BC18	0	0	0	0	0	0	0	0	0	0	0	0	0	0	0	0	0	0	0	0	0	0	0	0
FCGR1A	0	0	0	1	0	0	1	0	0	0	0	0	0	0	0	0	0	0	0	0	0	0	0	0
H3C13	0	0	0	0	0	0	0	0	0	0	0	0	0	0	0	0	0	0	0	0	0	0	0	0
H4C14	81	47	95	48	94	42	91	50	88	72	75	55	93	62	81	71	42	50	49	51	53	49	43	45
H3C14	13	24	12	20	16	16	18	27	15	21	23	21	26	32	13	23	6	11	13	28	10	24	5	26
H2AC18	12	13	20	16	16	21	11	15	14	25	21	25	10	24	12	24	7	24	8	28	8	14	6	21
H2BC20P	17	7	10	5	15	10	24	4	16	9	13	9	13	9	17	7	9	8	7	16	4	12	8	14
H2AC19	0	0	1	1	1	3	0	2	0	0	1	1	3	2	0	0	0	1	0	3	1	2	1	0
H3C15	10	5	15	6	9	3	12	6	11	7	16	6	22	11	10	8	1	3	8	7	6	4	6	4
H4C15	0	0	0	0	0	0	1	0	0	0	0	1	0	0	0	0	0	0	1	0	0	0	1	0
H2BC21	6	2	1	1	3	1	4	1	3	3	8	4	6	0	6	2	2	1	0	2	3	3	2	1
H2AC20	86	43	102	48	85	67	68	34	81	67	79	60	89	50	86	46	32	51	28	48	40	39	42	34
H2AC21	1	1	1	0	1	0	0	0	1	1	1	3	1	1	1	1	0	3	0	1	0	0	0	0
BOLA1	0	0	2	0	0	0	2	0	1	0	0	0	0	1	0	1	2	0	0	1	0	0	1	1
SV2A	3	0	1	2	2	1	3	2	1	2	1	0	6	1	3	1	0	3	0	2	1	2	0	2
SF3B4	2061	771	1939	805	1941	816	1911	738	1942	983	2039	1045	1990	1027	2061	943	855	743	837	837	857	809	844	800
MTMR11	51	18	47	28	49	21	47	12	56	26	57	16	48	23	51	16	37	17	32	23	24	24	29	31
OTUD7B	23	9	14	13	18	8	17	9	21	23	26	13	20	6	23	12	10	13	10	5	14	6	14	14
VPS45	420	212	392	204	399	210	338	216	369	271	376	282	385	294	420	286	152	254	145	213	180	213	175	230
PLEKHO1	12	8	18	13	17	10	17	9	5	8	11	4	11	8	12	6	7	7	7	10	8	6	5	6
ANP32E	2897	1324	2633	1233	2581	1261	2665	1296	2826	1659	2823	1626	2843	1662	2897	1616	1182	1341	1177	1308	1259	1306	1169	1377
CA14	272	175	251	166	254	166	261	170	239	216	282	218	252	203	272	231	119	178	136	153	110	182	105	186
APH1A	1617	491	1263	516	1411	504	1352	494	1533	639	1567	626	1573	657	1617	650	655	549	639	503	722	517	668	525
C1orf54	51	13	50	15	40	11	30	10	28	21	51	16	45	18	51	16	24	15	22	14	27	16	26	15
CIART	933	336	822	336	848	336	816	339	900	450	948	461	939	470	933	465	450	358	386	366	435	358	413	383
MRPS21	341	30	268	22	258	28	298	24	303	34	307	29	373	38	341	36	125	25	141	14	147	27	142	28
PRPF3	2091	785	1437	756	1461	731	1447	787	2008	960	2121	946	2071	925	2091	1026	991	745	863	787	962	786	948	739
RPRD2	3597	1563	3136	1590	3290	1640	3302	1560	3521	2044	3465	2142	3678	2071	3597	2039	1461	1597	1450	1701	1525	1670	1522	1681
TARS2	121	59	110	69	125	64	133	63	118	61	119	94	137	91	121	89	46	72	61	64	43	58	60	74
MIR6878	1333	605	1232	625	1199	657	1214	647	1330	778	1255	806	1345	830	1333	827	573	642	593	662	606	619	607	636
ECM1	2078	1455	1705	1351	1917	1354	1739	1343	2022	1752	2019	1792	2110	1719	2078	1775	881	1389	842	1398	898	1443	915	1343
FALEC	3652	1523	3238	1505	3271	1532	3287	1551	3502	2109	3560	2025	3589	2098	3652	2027	1534	1542	1602	1646	1598	1558	1563	1639
ADAMTSL4	897	426	814	407	835	424	829	403	900	528	880	534	860	565	897	495	364	407	373	418	327	408	361	415
MIR4257	2	0	0	0	0	1	0	0	1	0	1	0	0	0	2	0	0	0	0	0	0	0	0	0
ADAMTSL4-AS1	10	6	21	9	20	6	26	5	18	10	16	7	20	12	10	12	6	8	7	11	6	6	14	7
MCL1	7	2	13	5	3	10	7	1	8	3	8	6	4	5	7	9	5	6	1	4	6	1	3	2
ENSA	147	47	150	52	161	46	148	46	164	67	147	72	165	57	147	73	78	46	50	46	67	55	65	53
GOLPH3L	12	4	13	4	8	2	12	7	3	7	9	12	12	5	12	7	5	5	3	5	6	5	3	1
HORMAD1	0	0	0	0	0	0	0	0	0	0	0	0	0	0	0	0	0	0	0	0	0	0	0	0
CTSS	66	13	55	19	58	23	55	23	50	15	62	18	66	24	66	23	27	18	22	20	31	20	16	20
CTSK	8381	2817	7436	2856	7501	2822	7541	2831	8031	3598	8242	3582	8401	3664	8381	3725	3607	2890	3547	2885	3672	2933	3641	2976
ARNT	5372	2390	4938	2268	4879	2336	4841	2418	5097	3047	5344	3023	5439	3059	5372	3044	2264	2423	2401	2410	2283	2421	2340	2424
SETDB1	680	410	628	385	612	387	627	410	746	478	699	515	709	502	680	511	296	406	311	418	299	393	296	426
CERS2	5	8	9	4	6	2	4	3	8	5	7	4	2	2	5	4	4	0	5	3	2	4	2	3
ANXA9	8	0	6	0	8	5	14	0	15	0	14	3	11	2	8	3	1	0	12	3	1	4	3	1
MINDY1	129	41	124	50	112	46	120	44	122	73	119	58	110	62	129	71	46	48	58	52	52	61	53	54
PRUNE1	1712	712	1569	712	1526	683	1532	700	1628	883	1655	899	1700	921	1712	924	671	736	711	702	744	737	758	751
BNIPL	2067	989	1909	1002	1967	943	2016	965	1962	1286	2091	1263	2088	1270	2067	1265	878	974	822	959	900	1039	867	1036
C1orf56	6272	3216	6018	3193	6193	3308	6105	3318	6153	4305	6298	4222	6307	4201	6272	4260	2608	3342	2501	3368	2712	3395	2700	3411
CDC42SE1	587	472	522	469	612	502	568	457	648	610	551	625	598	554	587	631	262	480	249	454	255	476	263	488
MLLT11	651	337	531	435	502	360	617	350	568	494	594	440	578	465	651	475	247	406	272	371	274	366	253	373
GABPB2	827	378	757	367	790	359	762	379	849	472	770	525	822	516	827	493	316	369	319	389	332	399	359	402
SEMA6C	171	61	132	64	135	68	132	65	170	90	161	85	188	80	171	74	71	79	59	60	58	56	60	75
TNFAIP8L2-SCNM1	298	114	253	96	242	135	257	121	285	155	267	152	272	142	298	145	101	125	110	131	138	116	110	130
TNFAIP8L2	2926	1189	2735	1177	2851	1212	2814	1223	2722	1578	2912	1618	2782	1583	2926	1668	1174	1264	1167	1307	1196	1309	1237	1299
LYSMD1	82	35	79	25	92	37	80	36	66	41	78	48	67	41	82	41	34	32	44	42	37	33	32	44
SCNM1	406	197	347	172	363	172	365	185	429	255	398	255	414	265	406	245	193	228	182	187	188	201	196	191
TMOD4	87	38	92	35	94	40	86	39	78	55	89	48	85	46	87	51	34	38	31	37	55	42	48	27
VPS72	0	0	0	0	0	0	0	0	0	0	0	0	0	0	0	0	0	0	0	0	0	0	0	0
PIP5K1A	4	1	4	1	3	5	4	1	2	7	9	3	9	3	4	3	3	6	3	3	1	3	4	1
PSMD4	183	82	173	93	177	80	198	80	207	110	178	113	195	88	183	126	78	76	81	89	83	88	74	97
ZNF687	9	2	6	5	12	8	4	7	7	3	7	7	8	4	9	2	4	4	3	3	5	4	3	2
PI4KB	26	10	24	11	24	9	20	11	19	15	26	19	23	17	26	17	15	15	7	17	8	12	10	16
RFX5	1128	439	983	525	1015	461	983	513	1055	601	1160	587	1111	569	1128	622	450	467	445	479	480	501	474	506
SELENBP1	2648	1231	2628	1243	2666	1235	2599	1174	2557	1529	2615	1641	2697	1622	2648	1628	1154	1370	1086	1302	1244	1334	1139	1293
PSMB4	3321	1184	2925	1169	2867	1124	3032	1185	3280	1473	3293	1485	3343	1478	3321	1458	1423	1166	1441	1181	1494	1205	1483	1184
POGZ	2654	1175	2397	1118	2527	1155	2464	1155	2612	1433	2654	1479	2738	1490	2654	1474	1089	1196	1096	1154	1221	1152	1114	1203
CGN	1389	348	1322	389	1342	352	1344	335	1353	437	1408	458	1455	453	1389	463	555	360	585	345	586	359	590	331
TUFT1	2032	759	1866	770	1791	751	1946	773	1934	1013	1981	983	2079	935	2032	996	856	766	835	759	875	765	861	809
MIR554	4874	1723	4284	1628	4388	1684	4517	1728	4810	2264	4662	2287	4866	2252	4874	2273	1986	1689	1997	1770	2213	1856	2117	1868
SNX27	4720	1801	4385	1814	4509	1748	4375	1773	4677	2248	4814	2233	4834	2337	4720	2408	2082	1889	1987	1795	2142	1982	2109	1877
CELF3	2870	527	2557	518	2630	514	2591	514	2863	664	2893	674	2996	674	2870	698	1234	507	1264	537	1276	507	1217	553
RIIAD1	2321	447	2155	459	2135	472	2213	461	2170	588	2251	617	2254	554	2321	615	1012	513	943	484	959	484	1008	488
MRPL9	11	1	13	6	19	2	9	9	19	3	14	5	13	3	11	2	4	3	3	1	5	1	9	5
OAZ3	2509	937	2223	997	2295	982	2321	1010	2391	1318	2472	1330	2541	1299	2509	1319	1075	1022	1032	1036	1072	1043	1070	1071
TDRKH	36	7	15	9	29	13	28	7	26	12	27	8	34	9	36	14	20	6	16	6	11	10	13	5
LINGO4	1208	491	1061	508	1077	502	1054	521	1138	666	1156	715	1196	701	1208	699	505	536	457	517	547	521	497	549
RORC	52	19	38	21	41	24	32	15	49	38	35	45	38	32	52	32	14	22	17	16	19	23	20	28
C2CD4D	6	2	5	2	3	4	3	0	4	0	4	6	7	5	6	5	2	2	6	2	0	3	2	2
C2CD4D-AS1	71	30	67	34	69	25	76	22	64	19	57	29	60	28	71	30	22	28	19	27	24	23	37	20
THEM5	49	19	31	16	37	22	31	19	49	26	54	20	47	29	49	25	17	27	29	27	25	21	20	23
THEM4	18	14	22	13	23	19	27	12	20	20	26	16	28	20	18	20	11	11	7	16	13	17	11	16
S100A10	34	25	31	15	24	21	29	16	35	24	36	23	27	30	34	19	20	18	17	13	11	17	15	14
NBPF18P	132	79	102	77	125	68	116	62	129	103	126	108	150	76	132	92	53	65	55	87	52	78	69	72
S100A11	812	1066	661	1074	731	1068	706	1026	800	1400	744	1497	831	1383	812	1455	344	1121	338	1118	361	1135	340	1113
LOC100131107	0	0	1	1	0	0	0	0	1	0	3	0	0	0	0	1	0	2	0	2	0	2	0	1
TCHHL1	4873	2025	4278	2082	4267	2151	4287	2170	4703	2743	4749	2721	4879	2769	4873	2714	2007	2194	2032	2060	2121	2152	2075	2155
TCHH	0	0	0	0	0	0	0	0	0	0	0	0	0	0	0	0	0	0	0	0	0	0	0	0
RPTN	1	0	0	0	0	1	1	0	1	1	0	0	0	1	1	0	2	0	0	2	0	0	1	1
HRNR	113	175	95	174	103	159	108	147	125	175	133	192	131	189	113	168	73	147	54	164	77	168	64	170
FLG	1	0	0	0	0	0	0	0	0	0	0	0	0	0	1	0	0	0	0	0	0	0	0	0
FLG-AS1	0	0	0	0	3	0	0	0	0	0	0	0	0	1	0	0	0	1	0	0	0	0	0	0
FLG2	0	0	1	0	0	0	0	0	0	1	1	0	0	0	0	1	0	0	0	0	0	0	0	0
CRNN	0	1	0	1	0	2	0	4	0	4	0	2	0	3	0	2	1	3	0	5	0	3	0	4
LCE5A	0	0	0	0	0	0	0	0	0	0	0	0	0	0	0	0	0	0	0	0	0	0	0	0
CRCT1	0	0	0	0	0	0	0	0	0	0	0	0	0	0	0	0	0	0	0	0	0	0	0	0
LCE3E	0	0	0	0	0	0	0	0	0	0	0	0	0	0	0	0	0	0	0	0	0	0	0	0
LCE3D	0	0	0	0	0	0	0	0	0	0	0	0	0	0	0	0	0	0	0	0	0	0	0	0
LCE3C	0	0	0	0	0	0	0	0	0	0	0	0	0	0	0	0	0	0	0	0	0	0	0	0
LCE3B	0	0	0	0	0	0	0	0	0	0	0	0	0	0	0	0	0	0	0	0	0	0	0	0
LCE3A	0	0	0	0	0	0	0	0	0	0	0	0	0	0	0	0	0	0	0	0	0	0	0	0
LCE2D	0	0	0	0	0	0	0	0	0	0	0	0	0	0	0	0	0	0	0	0	0	0	0	0
LCE2C	0	0	0	0	0	0	0	0	0	0	0	0	0	0	0	0	0	0	0	0	0	0	0	0
LCE2B	0	0	0	0	0	0	0	0	0	0	0	0	0	0	0	0	0	0	0	0	0	0	0	0
LCE2A	0	0	0	0	0	0	0	0	0	0	0	0	0	0	0	0	0	0	0	0	0	0	0	0
LCE4A	0	0	0	0	0	0	0	0	0	0	0	0	0	0	0	0	0	0	0	0	0	0	0	0
C1orf68	0	0	0	0	0	0	0	0	0	0	0	0	0	0	0	0	0	0	0	0	0	0	0	0
KPRP	0	0	0	0	0	0	0	0	0	1	0	0	0	0	0	0	0	0	0	0	0	0	0	0
LCE1F	0	0	0	0	0	0	0	0	0	0	0	0	0	0	0	0	0	0	0	0	0	0	0	0
LCE1E	0	0	1	0	0	0	0	0	0	1	0	0	0	0	0	0	0	0	0	0	0	0	0	0
LCE1D	0	0	0	0	0	0	0	0	0	0	0	0	0	0	0	0	0	0	0	0	0	0	0	0
LCE1C	0	0	0	0	0	0	0	0	0	0	0	0	0	0	0	0	0	0	0	0	0	0	0	0
LCE1B	0	0	0	0	0	0	0	0	0	0	0	0	0	1	0	0	0	1	0	0	0	0	0	0
LCE1A	0	0	0	0	0	0	0	0	0	0	0	0	0	0	0	0	0	0	0	0	1	0	0	0
LCE6A	0	0	0	0	0	0	0	0	0	0	0	0	0	0	0	0	0	0	0	0	0	0	0	0
SMCP	0	0	0	0	0	0	0	0	0	0	0	0	0	0	0	0	0	0	0	0	0	0	0	0
IVL	0	0	0	1	0	0	0	0	1	2	0	1	1	0	0	3	0	1	0	1	0	0	0	2
SPRR4	0	0	0	0	0	0	0	0	0	0	0	0	0	0	0	0	0	0	0	0	0	0	0	0
SPRR1A	3	0	1	0	1	0	0	0	2	0	1	0	1	0	3	0	0	0	0	0	0	0	0	0
SPRR3	1	0	2	0	0	0	0	0	3	0	1	0	3	0	1	0	1	0	2	0	0	0	2	0
SPRR1B	0	0	0	1	0	0	0	0	0	0	0	0	0	0	0	0	0	0	0	0	0	0	0	0
SPRR2D	0	0	0	0	0	0	0	0	0	0	1	0	0	0	0	0	0	0	0	0	0	0	0	0
SPRR2A	0	0	0	0	0	0	0	0	0	0	0	0	0	0	0	0	0	0	0	0	0	0	0	0
SPRR2B	0	0	0	0	0	0	0	0	0	0	0	0	0	0	0	0	0	0	0	0	0	0	0	0
SPRR2E	0	0	0	0	0	0	0	0	0	0	0	0	0	0	0	0	0	0	0	0	0	0	0	0
SPRR2F	0	0	0	0	0	0	0	0	0	0	1	0	0	0	0	0	0	1	1	0	0	0	0	0
SPRR2C	0	0	0	0	0	1	0	0	0	0	0	0	0	0	0	0	0	0	0	0	0	0	1	0
SPRR2G	0	0	0	0	0	0	0	0	0	0	0	0	0	0	0	0	0	0	0	0	0	0	0	0
LOC101928009	0	0	0	0	0	0	0	0	0	0	0	0	0	0	0	0	0	0	0	0	0	0	0	0
LELP1	0	0	0	0	0	0	0	0	0	0	0	0	0	0	0	0	0	0	0	0	0	0	0	0
PRR9	0	0	0	0	0	0	0	0	0	0	0	0	0	0	0	0	0	0	0	0	0	0	0	0
LORICRIN	0	0	0	0	0	0	0	0	0	0	0	0	0	0	0	0	0	0	0	0	0	0	0	0
PGLYRP3	0	0	0	1	0	0	0	0	0	0	0	0	0	0	0	0	0	0	0	0	0	0	0	0
PGLYRP4	3	5	6	6	2	6	0	8	2	12	4	13	4	6	3	5	0	7	0	6	2	8	1	4
S100A9	274	0	231	0	235	1	259	0	278	1	268	4	268	5	274	1	111	0	128	0	142	2	120	2
S100A12	2	0	3	0	1	0	1	0	0	0	1	0	4	0	2	0	0	0	1	0	0	0	1	0
S100A8	61	0	66	0	82	0	55	0	84	0	83	1	77	0	61	0	42	0	47	0	39	0	30	0
S100A7A	3	0	2	0	1	0	3	0	4	0	4	0	4	0	3	0	1	0	3	0	1	0	1	0
S100A7L2	0	0	0	0	0	0	0	0	0	0	0	0	0	0	0	0	0	0	0	0	0	0	0	0
S100A7	11	0	9	1	9	0	16	0	11	0	6	0	8	0	11	0	11	0	2	0	7	0	6	0
S100A6	94	111	99	126	100	132	82	132	103	171	90	189	93	166	94	155	35	147	37	122	46	136	44	123
S100A5	1	1	0	0	0	0	0	0	0	1	0	0	1	0	1	0	0	0	0	0	0	0	0	0
S100A4	16	5	13	8	16	8	10	9	18	9	12	14	11	11	16	6	7	6	8	10	6	1	8	9
LOC101928034	1	0	0	0	0	1	0	0	0	0	0	0	0	0	1	0	0	0	0	0	0	0	0	0
S100A3	0	0	1	0	0	0	0	0	0	0	0	0	0	0	0	0	0	0	0	0	0	0	0	0
S100A2	4	1	4	1	3	2	4	1	7	0	6	1	1	3	4	5	4	1	0	3	1	6	2	2
S100A16	469	405	398	404	427	387	369	428	474	581	479	571	455	537	469	584	179	427	209	436	220	426	204	460
S100A14	778	706	652	725	636	720	582	633	683	845	739	869	745	889	778	906	266	686	317	648	315	701	321	662
S100A13	1108	672	1013	635	1018	653	1054	685	1144	833	1141	848	1172	794	1108	906	482	660	500	688	508	642	533	665
S100A1	13	16	13	7	13	13	19	16	15	12	15	15	15	11	13	17	6	9	2	14	12	11	5	8
CHTOP	1550	675	1352	630	1344	690	1371	665	1460	807	1446	880	1504	919	1550	873	627	696	618	724	680	715	711	721
SNAPIN	383	158	379	153	358	162	370	194	410	221	381	220	360	221	383	230	155	178	166	179	167	199	173	222
ILF2	3414	1394	3144	1461	3216	1434	3201	1505	3379	1967	3486	2006	3430	1925	3414	1924	1397	1441	1423	1482	1511	1494	1464	1449
TRX-CAT1-1	0	0	0	0	0	0	0	0	0	0	0	0	0	0	0	0	0	0	0	1	0	0	0	1
NPR1	14	20	12	12	10	14	7	23	9	20	17	23	9	18	14	27	2	17	10	11	7	16	3	23
MIR8083	0	0	0	0	0	0	0	0	0	0	0	0	0	0	0	0	0	0	0	0	0	0	0	0
INTS3	0	0	1	30	3	1	1	1	3	1	0	3	1	2	0	49	1	12	0	2	1	25	0	0
SLC27A3	2	0	0	0	0	0	0	0	1	0	20	0	23	0	2	0	0	0	0	0	0	0	0	14
LOC343052	0	0	0	0	0	0	0	0	0	0	0	0	0	0	0	0	0	0	0	0	0	0	0	0
GATAD2B	0	0	0	0	0	0	0	0	0	0	0	0	0	0	0	0	0	0	0	0	0	0	0	0
DENND4B	62	14	58	18	59	27	55	12	64	22	55	41	61	26	62	36	12	21	24	22	20	18	28	19
CRTC2	1385	483	1254	525	1319	532	1223	522	1260	603	1335	612	1360	637	1385	708	569	508	514	530	611	547	563	549
SLC39A1	661	291	620	265	605	272	610	244	641	315	621	369	667	341	661	320	286	268	266	274	278	242	270	305
MIR6737	1973	1010	1872	1017	1906	1034	1871	1001	1993	1298	1976	1365	2017	1334	1973	1319	892	1030	786	1073	887	1086	867	1094
CREB3L4	0	0	1	0	0	0	0	0	0	0	0	0	0	0	0	0	0	0	0	0	0	0	0	0
JTB	646	261	571	250	550	234	581	264	591	323	592	342	622	344	646	319	253	264	251	248	287	237	280	262
RAB13	1319	584	1249	616	1265	588	1260	595	1351	741	1369	770	1394	788	1319	812	600	592	552	634	615	600	577	626
RPS27	1147	375	963	360	969	395	978	379	1130	468	1173	484	1228	521	1147	498	493	391	505	398	519	423	504	396
NUP210L	3718	1563	3276	1567	3319	1567	3379	1507	3514	1810	3739	1909	3661	1920	3718	1912	1543	1446	1573	1521	1606	1473	1620	1519
MIR5698	277	96	246	100	257	94	255	101	265	139	272	136	297	148	277	134	122	107	100	97	130	115	146	116
TPM3	0	0	0	0	0	0	0	0	1	0	0	0	0	0	0	0	0	0	0	0	0	0	0	0
MIR190B	4660	1700	4372	1715	4319	1722	4345	1758	4513	2406	4620	2323	4556	2314	4660	2399	1942	1829	1889	1846	2048	1844	1983	1906
CFAP141	0	0	0	0	0	0	0	0	0	0	0	0	0	0	0	0	0	0	0	0	0	0	0	0
C1orf43	3	0	3	0	1	0	1	1	2	1	2	1	4	1	3	2	0	0	1	3	0	0	2	1
UBAP2L	3274	1441	3089	1451	3131	1494	3132	1489	3229	1887	3279	1892	3327	1909	3274	1925	1381	1485	1398	1602	1418	1530	1440	1499
HAX1	4459	1525	3952	1493	3984	1514	4102	1591	4374	2026	4456	1968	4469	2065	4459	2072	1758	1665	1861	1616	1951	1646	1873	1642
AQP10	1009	445	965	474	1035	428	952	450	984	580	1050	577	1095	629	1009	552	426	478	427	487	443	496	436	465
ATP8B2	0	0	0	0	0	0	0	0	0	0	0	0	1	0	0	0	0	0	0	0	0	1	0	0
IL6R	1228	380	1131	307	1168	322	1159	358	1147	429	1115	435	1174	439	1228	424	504	314	443	356	533	349	579	345
SHE	199	55	172	56	188	50	177	53	185	62	187	81	199	62	199	89	90	55	81	57	80	55	86	65
TDRD10	1	0	2	0	0	1	2	1	2	1	0	0	1	2	1	0	0	0	0	0	1	0	1	1
UBE2Q1	1	0	2	0	1	2	0	1	0	1	0	1	1	1	1	1	0	0	0	0	1	1	1	0
UBE2Q1-AS1	1334	579	1343	565	1217	585	1280	590	1376	704	1511	718	1453	737	1334	813	599	614	603	614	625	627	580	605
CHRNB2	9	3	5	2	3	4	5	0	8	3	9	2	5	3	9	3	0	5	5	2	1	1	3	3
ADAR	39	7	39	7	33	7	44	12	32	8	36	26	38	18	39	16	9	15	16	14	13	12	14	9
KCNN3	7138	2682	6501	2718	6666	2722	6756	2757	6949	3581	6958	3528	7082	3636	7138	3642	2949	2877	2891	2939	3132	2878	3036	2987
PMVK	1	0	1	0	0	0	2	0	4	1	4	1	1	0	1	1	1	1	0	0	0	0	0	0
PBXIP1	565	170	443	192	441	231	454	209	515	227	565	234	506	240	565	268	252	174	232	217	220	209	238	209
PYGO2	858	254	764	264	784	253	756	267	807	317	806	354	848	350	858	340	390	258	324	249	376	258	326	243
LOC101928120	1118	418	955	424	1021	422	1040	473	1063	573	1079	522	1197	553	1118	551	432	449	455	436	527	494	453	466
SHC1	23	12	30	5	27	8	28	10	30	6	38	10	21	8	23	8	15	13	12	9	11	11	17	11
CKS1B	1368	607	1285	629	1356	629	1355	582	1336	770	1371	799	1413	765	1368	760	604	624	539	613	584	622	526	632
MIR4258	472	198	423	188	403	163	427	184	450	231	463	226	461	272	472	254	190	203	196	167	188	226	207	184
FLAD1	6	3	4	2	2	2	3	0	2	3	3	2	10	3	6	1	1	2	2	1	2	1	0	2
LENEP	648	296	575	264	585	272	595	255	620	327	590	331	674	326	648	395	245	282	286	276	286	248	276	302
ZBTB7B	14	11	20	8	13	15	14	12	20	9	31	12	16	15	14	9	6	8	5	11	12	6	4	10
DCST2	1028	515	933	533	941	579	891	521	1002	651	1053	702	1069	676	1028	682	423	565	384	541	432	578	423	564
DCST1	40	18	55	31	44	26	61	25	38	35	51	34	41	38	40	35	23	29	24	29	17	24	18	18
DCST1-AS1	20	8	15	12	20	18	16	16	28	13	15	10	13	19	20	10	5	12	3	11	10	15	10	14
ADAM15	27	11	23	15	16	13	26	14	19	22	21	15	31	11	27	17	7	18	15	20	7	18	14	13
EFNA4	2139	915	1804	956	1818	962	1873	957	2136	1143	2045	1218	2090	1280	2139	1233	895	950	865	1012	958	978	938	980
EFNA3	194	77	198	67	174	69	203	71	211	97	220	77	188	86	194	82	87	73	78	52	101	68	83	72
EFNA1	313	125	298	137	317	134	314	120	309	179	313	170	355	133	313	140	130	116	131	150	137	137	140	111
SLC50A1	1297	317	1144	326	1205	329	1153	326	1164	444	1253	423	1291	411	1297	450	558	319	550	328	539	341	580	307
DPM3	1157	355	1004	381	1069	373	1066	369	1046	447	1149	495	1189	512	1157	515	471	359	497	410	496	360	493	370
KRTCAP2	174	68	160	78	142	64	177	60	164	92	191	100	153	101	174	103	69	83	75	83	84	74	90	64
TRIM46	430	187	392	181	407	173	398	152	414	226	432	245	423	233	430	242	189	165	170	196	211	166	198	197
MUC1	22	6	22	9	25	9	21	7	33	13	28	13	35	11	22	8	11	10	12	7	17	5	13	8
MIR92B	705	227	658	250	693	221	679	251	678	266	780	275	694	297	705	319	343	229	335	220	343	258	337	234
THBS3	0	0	0	0	1	1	2	0	0	1	0	0	0	2	0	1	0	0	0	0	0	0	0	0
MTX1	377	183	382	189	389	191	372	186	353	245	362	265	372	255	377	248	146	212	178	200	183	198	171	238
GBAP1	194	65	164	70	152	52	147	62	145	93	161	89	161	88	194	74	63	66	69	67	73	69	54	65
GBA	16	6	13	9	11	8	17	8	8	12	22	16	28	16	16	12	6	11	4	5	7	14	4	7
FAM189B	0	0	0	0	1	0	0	0	0	0	0	0	0	0	0	0	0	0	0	0	1	1	0	0
SCAMP3	0	0	0	0	0	0	0	0	0	0	1	0	0	0	0	0	0	0	0	0	0	0	0	0
CLK2	0	0	0	0	0	1	0	0	2	0	0	1	0	0	0	0	1	0	0	1	0	0	1	0
HCN3	0	0	0	0	0	9	0	0	0	0	0	0	0	0	0	0	0	0	0	0	1	0	0	0
PKLR	0	0	0	0	0	0	0	0	0	0	0	0	0	0	0	0	0	0	0	0	0	0	0	0
FDPS	1	0	0	0	0	0	2	0	3	1	2	0	1	1	1	3	0	0	0	0	1	2	1	0
RUSC1-AS1	1663	681	1505	643	1519	624	1513	626	1657	776	1679	778	1668	869	1663	786	720	689	677	650	774	650	682	679
RUSC1	18	12	18	6	14	11	25	5	16	8	15	14	14	6	18	12	10	5	9	12	3	3	2	9
ASH1L	1060	356	1011	391	1080	390	1005	360	1067	444	1010	489	1042	462	1060	508	473	406	471	404	473	391	474	412
MIR555	3015	1278	2236	1306	2407	1196	2396	1272	2834	1810	2842	1736	3012	1796	3015	1734	1313	1439	1249	1367	1400	1341	1321	1428
POU5F1P4	0	0	0	0	0	0	0	0	0	0	0	0	0	0	0	0	0	0	0	0	0	0	0	0
ASH1L-AS1	21	3	7	6	14	10	11	8	21	15	12	14	20	6	21	10	9	5	6	8	6	5	4	7
MSTO1	71	24	86	32	77	32	78	37	78	44	72	51	88	48	71	45	34	41	32	28	37	32	36	31
YY1AP1	72	34	106	44	67	41	83	38	74	47	92	43	76	46	72	57	42	45	24	40	56	35	35	38
DAP3	1161	431	1070	492	1060	512	1082	433	1206	623	1253	630	1204	601	1161	630	502	474	464	487	513	482	502	526
MSTO2P	1699	687	1518	690	1486	677	1419	626	1566	855	1669	938	1683	912	1699	876	681	717	649	702	681	668	718	702
GON4L	12	12	18	10	24	10	20	4	22	9	33	10	25	14	12	13	5	15	10	7	7	9	8	9
SYT11	1153	495	949	480	981	446	963	426	1072	563	1117	541	1139	575	1153	577	507	406	474	409	486	425	514	469
RIT1	0	0	2	0	1	2	0	0	0	0	0	0	0	0	0	0	1	1	0	0	0	0	1	0
KHDC4	363	126	324	117	317	150	347	120	368	145	351	165	399	196	363	160	172	132	151	128	145	139	162	124
SNORA80E	647	272	608	253	643	293	619	287	665	379	702	374	648	371	647	387	304	326	271	347	303	330	294	285
SCARNA4	3	3	8	2	10	1	5	3	7	4	7	5	7	4	3	5	2	4	2	4	1	1	1	3
RXFP4	5	4	9	0	9	3	8	3	11	7	11	8	7	4	5	1	3	2	5	7	4	2	5	2
ARHGEF2	385	250	324	262	331	256	343	274	370	300	360	317	331	326	385	338	143	275	140	254	175	279	145	266
MIR6738	0	0	0	0	0	0	0	0	0	1	0	0	1	0	0	0	0	0	1	0	0	0	0	0
LOC105371729	3	0	3	0	0	0	1	0	4	3	1	2	1	0	3	0	0	1	0	0	0	0	0	0
SSR2	1867	888	1718	874	1828	920	1683	884	1851	1046	1838	1172	1877	1119	1867	1108	842	858	799	832	792	887	877	926
UBQLN4	887	393	835	413	851	375	880	430	894	511	935	530	898	522	887	550	360	435	374	421	374	407	395	434
LAMTOR2	428	190	401	199	387	210	406	205	448	241	413	250	467	241	428	256	164	165	163	210	174	209	168	180
RAB25	951	471	826	421	844	401	898	414	908	548	939	538	928	528	951	583	369	445	384	435	408	440	370	407
MEX3A	605	148	590	136	578	126	620	164	578	173	621	186	643	195	605	195	243	130	284	155	253	148	252	130
LMNA	3830	1622	3368	1681	3369	1687	3339	1728	3764	2155	3834	2194	3954	2108	3830	2114	1663	1691	1689	1651	1712	1760	1664	1711
SEMA4A	312	177	302	151	322	186	289	170	320	187	354	216	335	195	312	225	168	180	140	157	136	174	143	151
SLC25A44	852	313	804	332	801	327	794	325	805	455	828	449	849	465	852	476	347	379	366	379	381	355	365	359
PMF1	334	97	280	107	289	97	284	107	303	140	273	133	325	146	334	123	128	113	109	113	145	113	134	129
PMF1-BGLAP	0	0	0	0	0	0	0	0	0	0	0	0	0	0	0	0	0	0	0	0	0	0	0	0
BGLAP	5	0	5	0	5	0	4	2	4	0	7	3	6	6	5	2	0	1	3	2	3	2	1	0
PAQR6	325	162	360	147	333	160	349	188	388	231	354	180	363	200	325	215	159	141	125	162	154	180	156	158
SMG5	2183	912	1988	847	2093	885	2011	870	2133	1129	2160	1078	2271	1060	2183	1122	947	844	892	963	1009	903	955	859
TMEM79	215	96	205	84	202	91	195	92	212	100	202	97	220	103	215	100	88	72	73	66	98	76	103	71
GLMP	304	135	255	138	219	137	266	143	305	163	260	175	262	189	304	175	106	137	98	126	115	156	121	130
VHLL	1	0	1	0	2	0	0	3	1	1	0	0	1	0	1	1	1	1	0	0	0	0	0	1
CCT3	5370	2274	4866	2318	5037	2247	5120	2314	5366	2960	5359	2973	5478	3053	5370	2967	2298	2319	2255	2308	2368	2276	2328	2441
TSACC	21	8	16	12	34	12	30	14	23	10	30	8	22	14	21	12	11	10	6	11	13	12	13	9
RHBG	56	47	48	53	63	50	57	50	64	72	65	67	59	62	56	78	27	52	22	40	28	52	21	48
MIR9-1HG	2	1	1	1	4	0	3	2	1	1	3	2	2	0	2	1	2	1	1	0	0	1	1	1
MIR9-1	0	0	0	0	0	0	0	0	0	0	1	0	0	0	0	0	0	0	1	0	0	0	0	0
MEF2D	698	265	640	254	598	258	612	254	670	333	673	326	646	283	698	290	248	244	261	258	303	279	271	266
IQGAP3	1232	449	1174	424	1237	450	1208	434	1181	550	1257	540	1275	616	1232	600	546	436	501	465	586	492	506	473
TTC24	0	0	1	1	0	0	0	0	2	0	1	1	1	1	0	0	0	1	0	0	1	0	1	0
NAXE	549	210	497	226	464	206	511	225	537	275	562	277	545	284	549	310	236	208	246	236	242	239	241	218
GPATCH4	590	308	465	326	473	345	472	311	582	457	579	417	602	416	590	397	259	323	280	326	304	356	259	379
LOC101928177	7	1	1	0	2	0	1	1	4	1	3	1	3	2	7	0	1	1	2	0	3	1	1	0
HAPLN2	18	4	8	3	14	2	13	2	27	3	15	6	14	2	18	5	8	4	3	3	5	8	3	1
BCAN	125	29	144	31	135	32	142	35	169	49	163	38	155	47	125	44	68	30	66	30	62	32	68	34
NES	743	167	576	143	607	135	614	173	693	195	693	189	751	170	743	195	358	162	301	150	305	137	317	149
CRABP2	5951	3080	5646	3097	5801	3077	5716	3051	5939	4000	6067	4057	6167	4041	5951	4054	2546	3200	2471	3138	2697	3155	2536	3198
ISG20L2	954	506	933	529	850	499	875	476	974	595	937	597	965	620	954	661	439	473	386	510	411	519	413	499
METTL25B	432	187	391	155	409	208	414	186	396	235	393	234	423	234	432	257	182	207	175	196	194	195	169	173
MRPL24	618	298	523	289	509	301	533	278	608	318	595	325	593	377	618	385	234	300	239	315	236	278	278	290
HDGF	9849	4030	8594	3868	8524	3954	8668	3993	9365	4976	9638	5224	9804	5070	9849	5145	3992	3858	3992	4092	4050	4018	4016	4119
PRCC	1500	587	1247	608	1312	596	1332	631	1379	789	1411	770	1477	806	1500	774	658	608	645	687	699	636	655	617
SH2D2A	2	2	3	3	1	0	3	2	0	4	1	2	2	3	2	2	0	5	2	4	0	0	1	3
NTRK1	0	0	0	0	1	1	0	1	1	1	0	1	1	1	0	3	0	1	1	1	1	1	0	0
INSRR	1	1	0	1	1	2	3	2	0	0	0	1	0	0	1	0	0	0	0	1	0	1	0	3
PEAR1	4	7	3	2	6	10	6	3	7	8	9	8	2	5	4	7	5	10	3	7	6	3	3	8
LRRC71	13	5	11	7	7	0	6	2	10	12	12	4	11	5	13	0	3	7	5	2	4	4	3	5
ARHGEF11	1697	652	1461	566	1504	593	1588	585	1670	722	1627	725	1716	777	1697	813	708	626	717	621	740	659	697	613
MIR765	1	1	2	1	0	0	1	0	2	3	3	0	3	0	1	0	0	1	0	0	0	0	0	0
ETV3L	0	0	0	0	0	0	0	0	0	0	0	0	0	0	0	0	0	0	0	0	0	0	0	0
ETV3	790	301	649	278	684	297	667	298	765	383	760	411	816	397	790	399	342	333	348	296	339	327	337	323
CYCSP52	4	2	7	1	5	0	5	0	2	3	9	1	4	4	4	3	0	0	3	0	3	0	4	1
FCRL5	0	0	0	0	0	0	0	0	0	0	0	0	0	0	0	0	0	0	0	0	0	0	0	0
FCRL4	0	0	0	0	0	0	0	0	0	0	0	0	0	0	0	0	0	0	0	0	0	0	0	0
FCRL3	0	0	0	0	0	0	0	0	0	0	0	0	0	0	0	0	0	0	0	0	0	0	0	0
FCRL2	0	0	0	0	0	0	0	0	0	0	0	0	0	0	0	0	0	0	0	0	0	0	0	0
FCRL1	0	0	0	0	0	0	0	0	0	0	0	0	0	0	0	0	0	0	0	0	0	0	0	0
CD5L	0	0	0	0	0	0	0	0	0	0	0	0	0	0	0	0	0	0	0	0	0	0	0	0
KIRREL1	0	0	0	0	0	0	0	0	0	0	0	0	0	0	0	0	0	0	0	0	0	0	0	0
LINC01704	0	0	0	1	0	0	0	0	0	0	0	0	0	0	0	0	0	0	0	0	0	0	0	0
CD1D	1	0	1	0	1	0	0	0	0	0	0	0	0	1	1	0	1	0	0	0	1	0	0	0
CD1A	0	0	1	1	1	1	0	0	1	0	1	0	0	0	0	0	0	0	2	0	0	0	0	0
CD1C	1	0	1	0	2	0	3	1	3	0	3	0	2	0	1	0	1	0	0	1	0	0	0	0
CD1B	3	1	2	0	1	0	3	0	5	0	1	0	1	0	3	0	1	0	0	0	0	2	0	0
CD1E	1	1	6	1	4	1	2	0	2	0	6	0	9	1	1	1	1	1	2	1	1	1	0	1
OR10T2	3	1	4	1	0	2	1	0	2	1	2	0	2	4	3	2	0	4	3	1	1	0	1	3
OR10K2	9	1	6	1	2	2	3	2	5	3	5	1	5	4	9	2	0	4	2	1	0	4	3	3
OR10K1	0	0	0	0	0	0	0	0	0	0	0	0	0	0	0	0	0	0	0	0	0	0	0	0
OR10R2	0	0	0	0	0	0	0	0	0	0	0	0	0	0	0	0	0	0	0	0	0	0	0	0
OR6Y1	0	0	0	0	0	0	0	0	0	0	0	0	0	0	0	0	0	0	0	0	0	0	0	0
OR6P1	0	0	0	0	0	0	0	0	0	0	0	0	0	0	0	0	0	0	0	0	0	0	0	0
OR10X1	0	0	0	0	0	0	0	0	0	0	0	0	0	0	0	0	0	0	0	0	0	0	0	0
OR10Z1	0	0	0	0	0	0	0	0	0	0	0	0	0	0	0	0	0	0	0	0	0	0	0	0
SPTA1	0	0	0	0	0	0	0	0	0	0	0	0	0	0	0	0	0	0	0	0	0	0	0	0
OR6K2	0	0	0	0	0	0	0	0	0	0	0	0	0	0	0	0	0	0	0	0	0	0	0	0
OR6K3	0	0	0	0	0	0	0	0	0	0	0	0	0	0	0	0	0	0	0	0	0	0	0	0
OR6K6	0	0	0	0	0	0	0	0	0	0	0	0	0	0	0	0	0	0	0	0	0	0	0	0
OR6N1	0	0	0	0	0	0	0	0	0	0	0	0	0	0	0	0	0	0	0	0	0	0	0	0
OR6N2	0	0	0	0	0	0	0	0	1	0	0	0	0	0	0	0	0	0	0	0	0	0	0	0
MNDA	0	0	0	0	0	0	0	0	0	0	0	0	0	0	0	0	0	0	0	0	0	0	0	0
PYHIN1	1	0	0	0	0	0	0	0	0	0	0	0	0	0	1	0	0	0	0	0	0	0	0	0
IFI16	0	0	0	0	0	0	0	0	0	0	0	0	0	0	0	0	0	0	0	0	0	0	0	0
AIM2	0	0	0	0	0	0	0	0	0	0	0	0	0	0	0	0	0	0	0	0	0	0	0	0
TRR-TCT4-1	0	0	0	0	0	0	0	0	0	0	0	0	0	0	0	0	0	0	0	0	0	0	0	0
CADM3	0	0	0	0	0	0	0	0	0	0	0	0	0	0	0	0	0	0	0	0	0	0	0	0
CADM3-AS1	0	0	0	0	0	0	0	0	0	0	0	0	0	0	0	0	0	0	0	0	0	0	0	0
ACKR1	0	0	0	0	0	0	0	0	0	0	0	0	0	0	0	0	0	0	0	0	0	0	0	0
FCER1A	0	0	0	0	0	0	0	0	0	0	0	0	0	0	0	0	0	0	0	0	0	0	0	0
OR10J3	0	0	0	0	0	0	0	0	0	0	0	0	0	0	0	0	0	0	0	0	0	0	0	0
OR10J1	0	0	0	0	0	0	0	0	0	0	0	0	0	0	0	0	0	0	0	0	0	0	0	0
OR10J5	0	0	0	0	0	0	0	0	0	0	0	0	0	0	0	0	0	0	0	0	0	0	0	0
APCS	0	0	0	0	0	0	0	0	0	0	0	0	0	0	0	0	0	0	0	0	0	0	0	0
CRP	0	0	0	0	0	0	0	0	0	0	0	0	0	0	0	0	0	0	0	0	0	0	0	0
DUSP23	131	87	127	75	111	66	135	72	136	72	176	97	156	82	131	82	70	56	58	72	72	64	63	76
FCRL6	0	0	0	0	0	0	0	0	0	0	0	0	0	0	0	0	0	0	0	1	0	0	0	0
SLAMF8	0	0	1	0	0	0	0	0	0	0	1	0	0	0	0	0	0	1	0	0	0	0	0	0
SNHG28	0	1	2	0	1	0	0	0	0	1	0	1	1	0	0	0	0	1	0	0	0	0	0	0
VSIG8	1	3	3	2	1	0	0	0	1	2	1	0	3	1	1	1	0	0	1	1	0	1	1	1
CFAP45	27	18	27	16	22	15	20	7	30	22	19	19	32	20	27	15	8	23	17	11	6	5	9	8
MIR4259	0	0	0	0	0	0	0	0	0	0	0	0	0	0	0	0	0	0	0	0	0	0	0	0
TAGLN2	3314	1699	3062	1806	2984	1738	3030	1777	3065	2337	3171	2380	3222	2384	3314	2363	1331	1906	1323	1969	1361	1862	1291	1902
IGSF9	590	152	487	175	553	176	508	139	588	197	557	204	579	214	590	219	237	164	220	168	272	157	241	176
SLAMF9	0	2	0	0	2	1	0	0	0	2	1	1	2	0	0	1	0	0	1	0	1	1	0	0
LINC01133	0	0	0	0	0	0	0	0	0	0	0	0	0	1	0	0	0	0	0	0	0	0	0	0
PIGM	485	187	387	205	365	207	370	210	449	257	496	246	486	277	485	293	199	240	228	192	224	212	210	188
KCNJ10	2	2	4	1	3	3	6	1	5	5	1	1	2	1	2	3	0	2	2	3	3	2	1	2
KCNJ9	5	2	5	1	3	0	1	2	8	1	7	2	5	3	5	1	0	0	2	0	1	4	1	2
IGSF8	317	92	288	83	247	83	278	101	326	123	336	132	299	118	317	93	119	74	129	77	134	100	144	86
ATP1A2	0	0	1	1	0	0	0	0	0	1	0	1	0	0	0	0	1	0	1	1	0	0	0	1
ATP1A4	0	0	1	0	1	0	0	0	0	0	0	0	0	0	0	0	0	0	1	0	0	0	0	1
CASQ1	1	2	2	3	2	1	6	1	2	1	2	1	0	0	1	1	1	3	1	2	1	0	1	0
LOC729867	19	4	12	5	9	1	16	7	14	9	10	7	13	7	19	9	3	5	9	3	9	7	5	7
PEA15	788	360	773	344	767	364	738	395	766	500	772	523	791	514	788	483	322	388	332	406	368	369	331	402
DCAF8	1385	571	1251	584	1291	587	1261	570	1227	792	1272	743	1310	738	1385	785	578	599	540	604	607	656	611	652
PEX19	667	250	571	262	683	256	616	245	664	324	614	331	673	332	667	339	255	266	282	272	249	259	289	241
NHLH1	6	0	5	2	5	0	5	2	3	6	5	0	5	4	6	4	0	0	2	0	0	2	1	1
COPA	2821	941	2626	912	2517	959	2588	979	2712	1290	2662	1301	2865	1294	2821	1324	1182	1039	1148	1051	1156	1068	1149	1039
SUMO1P3	13	8	13	5	13	8	11	4	11	9	14	10	8	7	13	4	3	5	3	5	7	4	7	7
NCSTN	755	347	763	324	748	316	680	333	744	403	757	407	783	415	755	406	316	332	328	306	324	294	351	336
VANGL2	21	0	33	1	18	4	22	3	26	3	26	3	24	5	21	4	12	4	8	2	10	5	9	2
SLAMF6	0	0	0	0	1	0	0	0	0	0	0	0	0	0	0	0	0	0	0	0	0	0	0	0
CD84	1	0	0	0	2	0	0	0	0	1	0	1	0	0	1	1	0	0	0	0	0	0	0	0
SLAMF1	0	0	0	0	0	0	0	0	0	0	0	0	0	1	0	0	0	0	0	0	0	0	0	0
CD48	0	0	0	0	0	0	0	0	0	0	0	0	0	0	0	0	0	0	0	0	0	0	0	0
SLAMF7	0	0	0	0	1	0	0	0	0	0	0	0	0	0	0	0	0	0	0	0	0	0	0	0
LY9	0	0	0	1	0	0	0	0	0	1	1	0	0	1	0	0	0	0	0	0	0	0	0	0
CD244	0	0	0	0	0	0	0	0	0	0	0	0	0	0	0	0	0	0	0	0	0	0	0	0
ITLN1	0	0	0	0	0	0	0	0	0	0	0	0	0	0	0	0	0	0	0	0	0	0	0	0
LOC101928372	0	0	0	0	0	1	0	0	0	0	0	0	0	0	0	1	0	0	0	1	0	0	0	0
ITLN2	0	0	0	0	0	0	0	0	0	0	1	0	0	0	0	0	0	0	0	0	0	0	0	0
F11R	2951	1213	2632	1260	2705	1176	2725	1264	2951	1587	3006	1596	2989	1570	2951	1590	1239	1236	1235	1280	1356	1230	1195	1240
TSTD1	375	160	332	188	363	175	364	160	372	216	390	202	381	232	375	220	152	172	175	190	186	175	188	180
USF1	405	115	346	115	359	136	334	127	403	174	374	156	384	166	405	184	180	137	138	132	148	110	150	149
ARHGAP30	91	47	67	47	90	39	80	48	68	52	78	60	94	71	91	53	41	60	46	46	36	52	42	42
NECTIN4	363	191	323	210	368	197	343	198	353	233	408	223	367	240	363	272	157	203	139	196	149	189	176	222
KLHDC9	58	17	43	13	40	15	42	16	47	17	63	28	54	18	58	20	28	17	21	13	20	9	23	18
PFDN2	368	159	322	163	315	145	314	161	382	189	386	203	363	194	368	186	155	167	160	149	179	152	143	179
NIT1	233	91	200	68	228	85	218	85	209	124	212	113	230	106	233	99	89	83	105	87	86	82	83	98
DEDD	444	195	404	199	409	192	432	206	427	238	421	241	427	233	444	233	182	204	157	200	191	220	166	210
UFC1	596	359	482	338	527	346	526	349	615	438	535	426	603	419	596	429	262	357	253	369	272	337	284	347
USP21	354	127	299	118	317	140	318	124	317	171	331	174	333	164	354	172	133	146	115	135	143	153	125	151
PPOX	94	44	82	35	100	33	85	45	65	39	96	59	97	43	94	59	34	42	38	36	44	41	46	36
B4GALT3	450	223	380	183	427	187	435	198	465	269	472	253	457	264	450	267	155	210	188	233	203	199	196	219
ADAMTS4	2	1	1	4	1	2	2	4	2	1	0	0	2	1	2	3	0	2	0	2	0	1	0	1
NDUFS2	986	442	940	453	911	450	920	458	996	559	1006	559	1030	570	986	541	418	469	404	429	410	450	413	484
FCER1G	0	0	1	0	4	0	0	2	2	0	1	3	2	0	0	1	1	0	0	0	0	1	0	1
APOA2	0	0	0	0	0	0	0	0	0	0	0	0	0	0	0	0	0	0	0	0	0	0	0	0
TOMM40L	96	45	80	55	90	44	83	42	91	52	71	61	104	65	96	53	44	48	31	52	34	41	32	46
MIR5187	0	0	0	0	0	0	0	0	0	0	0	0	0	0	0	0	0	0	0	0	0	0	0	0
NR1I3	3	3	8	1	3	2	8	1	2	3	5	3	4	4	3	3	1	3	1	0	3	2	1	5
PCP4L1	2	1	5	0	5	0	3	3	5	1	7	0	5	1	2	1	0	1	1	0	1	1	1	2
MPZ	2	0	0	2	4	0	0	0	0	1	1	0	1	0	2	0	1	0	1	0	0	0	0	0
SDHC	460	230	476	217	491	196	452	239	461	306	489	320	491	289	460	303	195	260	198	250	250	218	198	232
CFAP126	49	21	34	17	36	20	41	13	58	22	49	29	37	19	49	20	13	17	24	21	23	30	20	20
TRV-CAC1-1	0	0	2	1	0	0	0	0	0	0	0	0	0	0	0	0	0	0	0	0	0	0	0	0
TRE-TTC4-2	0	1	1	0	0	0	1	1	0	1	0	0	0	0	0	0	0	0	0	0	0	1	0	0
TRN-GTT2-2	0	0	0	0	0	0	0	0	0	0	0	0	0	0	0	0	0	0	0	0	0	0	0	0
TRG-TCC4-1	0	0	0	0	0	0	0	0	1	0	0	0	0	0	0	0	0	0	0	0	0	0	0	0
TRD-GTC2-1	2	0	0	0	0	0	0	0	1	0	0	0	1	0	2	0	1	0	0	0	2	2	0	0
TRL-CAG1-1	0	0	0	0	0	0	0	0	0	0	0	0	0	0	0	0	0	0	0	0	0	0	0	0
TRG-GCC1-1	0	0	0	0	0	0	0	0	0	0	0	0	0	0	0	0	0	0	0	0	0	0	0	0
TRE-CTC1-2	0	0	0	0	0	0	0	0	0	0	0	0	0	0	0	0	0	0	0	0	0	0	0	0
TRG-TCC2-2	0	0	0	0	0	0	0	0	0	0	0	0	0	0	0	0	0	0	0	0	0	0	0	0
TRD-GTC2-2	0	0	0	0	0	0	0	0	0	0	0	0	0	0	0	0	0	0	0	0	0	0	0	0
TRL-CAG1-2	0	0	0	0	0	0	0	0	0	0	0	0	0	0	0	0	0	0	0	0	0	0	0	0
TRG-GCC1-2	0	0	0	0	0	0	0	0	0	0	0	0	0	0	0	0	0	0	0	0	0	0	0	0
TRE-CTC1-3	0	0	0	0	0	0	0	0	0	0	0	0	0	0	0	0	0	0	0	0	0	0	0	0
TRG-TCC2-3	0	0	0	0	0	0	0	0	0	0	0	0	0	0	0	0	0	0	0	0	0	0	0	0
TRD-GTC2-3	0	0	0	0	0	0	0	0	0	0	0	0	0	0	0	0	0	0	0	0	0	0	0	0
TRL-CAG1-3	0	0	0	0	0	0	0	0	0	0	0	0	0	0	0	0	0	0	0	0	0	0	0	0
TRG-GCC1-3	0	0	0	0	0	0	0	0	0	0	0	0	0	0	0	0	0	0	0	0	0	0	0	0
TRE-CTC1-4	0	0	0	0	0	0	0	0	0	0	0	0	0	0	0	0	0	0	0	0	0	0	0	0
TRG-TCC2-4	0	0	0	0	0	0	0	0	0	0	0	0	0	0	0	0	0	0	0	0	0	0	0	0
TRD-GTC2-4	0	0	0	0	0	0	0	0	0	0	0	0	0	0	0	0	0	0	0	0	0	0	0	0
TRL-CAG1-4	0	0	0	0	0	0	0	0	0	0	0	0	0	0	0	0	0	0	0	0	0	0	0	0
TRG-GCC1-4	0	0	0	0	0	0	0	0	0	0	0	0	0	0	0	0	0	0	0	0	0	0	0	0
TRE-CTC1-5	0	0	0	0	0	0	0	0	0	0	0	0	0	0	0	0	0	0	0	0	0	0	0	0
TRG-TCC2-5	0	0	0	0	0	0	0	0	0	0	0	0	0	0	0	0	0	0	0	0	0	0	0	0
TRD-GTC2-5	0	0	0	0	0	0	0	0	0	0	0	0	0	0	0	0	0	0	0	0	0	0	0	0
TRL-CAG1-5	0	0	0	0	0	0	0	0	0	0	0	0	0	0	0	0	0	0	0	0	0	0	0	0
TRG-GCC4-1	1	0	0	0	0	0	0	0	0	0	0	0	0	0	1	0	0	0	0	0	0	0	0	0
FCGR2A	2	2	1	0	1	0	1	2	1	2	4	0	2	2	2	2	0	1	0	0	0	1	1	1
TRG-GCC2-1	0	0	0	0	0	0	0	0	0	0	0	0	0	0	0	0	0	0	0	0	0	0	0	0
HSPA6	3	3	5	1	0	2	3	0	3	2	3	1	6	5	3	2	1	4	0	1	2	2	0	3
TRL-CAG1-6	0	0	0	0	0	0	0	0	0	0	0	0	0	0	0	0	0	0	0	0	0	0	0	0
TRG-TCC2-6	0	0	0	0	0	0	0	0	0	0	0	0	0	0	0	0	0	0	0	0	0	0	0	0
TRN-GTT1-1	0	0	0	0	0	0	0	0	0	0	0	0	0	0	0	0	0	0	0	0	0	0	0	0
FCGR3A	0	0	0	0	0	0	0	0	0	0	0	0	0	0	0	1	0	0	0	0	0	0	0	0
FCGR2C	0	0	2	1	0	0	2	0	0	0	0	0	1	0	0	0	0	1	3	0	1	0	1	0
HSPA7	0	0	2	0	0	0	2	0	0	1	0	0	4	0	0	0	1	0	0	0	0	0	0	0
TRL-CAA6-1	0	0	0	0	0	0	0	0	0	0	0	0	0	0	0	0	0	0	0	0	0	0	0	0
FCGR3B	0	0	0	0	0	0	0	0	0	0	0	0	0	0	0	0	0	0	0	0	0	0	0	0
FCGR2B	1	0	1	0	0	2	0	2	0	0	1	1	0	2	1	0	0	0	0	1	0	0	0	0
RPL31P11	2	0	1	0	0	0	0	0	3	0	0	0	0	0	2	0	0	0	0	1	0	0	0	0
FCRLA	0	0	0	0	0	0	0	0	0	0	0	0	0	0	0	0	0	0	0	0	0	0	0	0
FCRLB	22	9	19	9	16	11	23	11	30	10	21	11	35	11	22	9	6	12	11	10	11	6	4	17
DUSP12	207	105	195	95	196	117	181	110	208	122	234	142	209	108	207	129	102	95	99	99	84	97	82	123
ATF6-DT	0	0	0	0	0	0	0	0	1	0	0	0	0	0	0	0	0	0	0	0	0	0	0	0
ATF6	527	249	472	239	470	267	461	227	493	313	523	347	522	338	527	381	240	260	210	273	220	252	216	269
OLFML2B	2	1	6	2	5	2	4	1	4	3	1	3	1	2	2	2	0	1	2	1	1	2	2	2
NOS1AP	396	218	293	187	343	176	343	169	359	278	346	254	382	252	396	244	138	194	126	171	161	201	163	193
MIR4654	2	0	2	0	4	0	3	1	3	1	1	3	3	3	2	3	1	0	0	2	0	1	0	1
MIR556	1	0	1	2	1	0	0	0	1	1	0	0	1	0	1	1	0	0	0	2	0	2	0	1
SPATA46	43	14	38	18	43	14	23	25	36	29	49	19	48	26	43	29	16	20	22	25	16	16	11	19
C1orf226	512	253	482	272	446	261	494	285	553	343	504	360	499	338	512	354	225	309	217	328	251	294	206	290
SH2D1B	0	0	0	0	1	0	0	0	2	1	0	0	1	0	0	0	0	1	0	0	0	2	0	1
UHMK1	1966	820	1731	853	1689	803	1750	835	1833	1082	1899	1157	1875	1133	1966	1129	827	940	873	995	913	909	855	927
UAP1	377	132	312	130	310	122	294	121	355	177	381	175	413	192	377	185	163	152	140	132	175	120	165	149
DDR2	6	4	2	5	2	4	2	2	2	0	3	4	3	2	6	2	1	0	0	2	1	6	2	1
HSD17B7	111	54	91	57	98	35	93	55	98	73	99	74	93	58	111	73	39	48	37	47	54	55	28	37
CCDC190	0	0	0	0	0	0	0	0	0	0	0	0	2	0	0	0	0	0	0	0	0	0	0	0
RGS4	0	0	0	0	0	0	0	0	0	0	0	0	0	0	0	0	0	0	0	0	0	0	0	0
RGS5	9	6	5	5	4	5	13	10	13	7	14	7	12	14	9	14	6	9	5	8	3	8	9	13
RGS5-AS1	0	1	0	0	0	0	0	0	0	0	0	0	0	0	0	1	0	0	0	0	0	1	0	0
NUF2	400	125	239	134	232	143	235	135	365	158	389	153	401	177	400	183	176	156	148	118	176	144	156	144
LOC100422212	0	0	0	0	0	0	0	0	0	0	0	0	0	0	0	0	0	0	0	0	0	0	0	0
PBX1	1670	1011	1586	979	1563	1004	1579	1013	1638	1289	1624	1388	1684	1335	1670	1295	730	1041	675	1058	753	1049	753	1061
PBX1-AS1	17	8	15	15	14	7	11	10	18	15	14	18	13	11	17	10	11	16	8	16	9	9	16	10
LMX1A	0	0	0	0	0	0	0	1	0	0	0	0	0	0	0	0	0	0	0	0	0	0	0	0
RXRG	0	0	0	0	0	0	0	0	0	0	0	0	0	0	0	0	0	0	0	0	0	0	0	0
LRRC52-AS1	0	0	1	0	0	0	0	0	0	0	0	0	0	0	0	0	0	0	1	0	0	2	0	0
LRRC52	0	0	0	0	0	0	0	0	0	0	0	0	0	0	0	0	0	0	0	0	0	0	0	0
MGST3	95	49	95	71	94	52	99	60	108	76	87	73	95	80	95	68	30	50	38	62	37	61	38	55
ALDH9A1	659	247	634	283	651	249	647	293	660	356	656	376	647	369	659	359	270	287	286	271	290	280	274	291
LOC440700	0	0	0	0	1	0	3	0	1	0	0	0	0	1	0	1	0	1	0	0	1	0	0	0
TMCO1	784	368	676	369	664	380	650	353	749	469	760	525	809	463	784	508	324	385	320	390	316	405	350	391
TMCO1-AS1	30	18	23	14	19	10	23	15	24	17	21	29	34	19	30	21	14	9	10	14	8	20	14	13
UCK2	784	381	715	390	735	407	769	415	815	550	838	532	804	533	784	539	321	390	345	425	388	425	359	391
MIR3658	0	0	0	0	0	0	0	0	0	0	0	0	0	0	0	0	0	0	0	0	0	0	0	0
FAM78B	6	1	6	1	4	2	10	1	8	1	7	0	6	3	6	7	2	3	2	3	1	3	2	8
MIR921	0	0	2	0	1	0	0	0	0	0	0	0	0	0	0	1	0	0	0	0	0	1	1	1
FMO9P	0	0	0	0	0	0	0	0	0	0	0	0	0	0	0	0	0	0	0	0	0	0	0	0
POGK	1281	459	1212	476	1292	492	1229	448	1206	590	1247	629	1257	591	1281	647	517	490	507	519	524	465	506	472
TADA1	253	128	217	107	220	99	225	118	249	142	248	143	269	142	253	137	110	116	127	113	118	116	114	133
ILDR2	1	0	0	0	0	0	2	2	1	1	0	0	2	0	1	0	1	1	0	0	1	1	0	0
[truncated: 25,820 more rows]

## Sheet: ColData
RUN	CELLLINE	SAMPLE
SRR8097383	MCF7	Bca
SRR8097395	MCF7	BM
SRR8097384	MCF7	Bca
SRR8097396	MCF7	BM
SRR8097385	MCF7	Bca
SRR8097397	MCF7	BM
SRR8097386	MCF7	BCa
SRR8097398	MCF7	BM
SRR8097387	MCF7	BCa
SRR8097399	MCF7	BM
SRR8097388	MCF7	BCa
SRR8097400	MCF7	BM
SRR8097389	MCF7	BCa
SRR8097401	MCF7	BM
SRR8097390	MCF7	BCa
SRR8097402	MCF7	BM
SRR8097391	MCF7	BCa
SRR8097403	MCF7	BM
SRR8097392	MCF7	BCa
SRR8097404	MCF7	BM
SRR8097393	MCF7	Bca
SRR8097405	MCF7	BM
SRR8097394	MCF7	Bca
SRR8097406	MCF7	BM
