# Supplementary material for: Identification of Biomarkers Associated With Paget's Disease of Bone and Bone Metastasis From Breast Cancer Patients
Source: Cancer Rep (Hoboken). 2024 Sep 5;7(9):e70003. doi: 10.1002/cnr2.70003 (PMC11375332; doi:10.1002/cnr2.70003)
Supplement: Supplementary file 2 — Data S2. [file CNR2-7-e70003-s001.xlsx]

## Sheet: UPREGULATED GENES
Gene_names	baseMean	log2FoldChange	lfcSE	stat	pvalue	padj
SPANXN3	10.5132	7.12665	0.629332	11.3242	9.96e-30	7.87e-29
MIR1910	13.0911	6.91287	0.630914	10.9569	6.16e-28	4.61e-27
MIR1825	8.0523	6.75862	0.634266	10.6558	1.64e-26	1.18e-25
SPANXN4	10.2353	6.57313	0.637823	10.3056	6.65e-25	4.52e-24
EIF1	59.1193	5.9504	0.284726	20.8987	5.5e-97	1.48e-95
SPANXA2-OT1	3.84239	5.39088	0.657263	8.20201	2.36e-16	1.18e-15
MIR526B	4.20794	5.23932	0.662359	7.9101	2.57e-15	1.22e-14
LINC00624	3.92096	4.84962	0.670834	7.22925	4.86e-13	2.09e-12
H2BC8	33.6277	4.45063	0.243045	18.312	6.64e-75	1.33e-73
AGAP5	3.4673	4.43785	0.663247	6.69109	2.22e-11	8.77e-11
VENTX	9.16634	4.39551	0.441419	9.9577	2.33e-23	1.51e-22
CRNN	1.82598	4.28971	0.703311	6.0993	1.07e-09	3.82e-09
MSMB	38.169	4.24333	0.212786	19.9418	1.77e-88	4.28e-87
MIR3196	25.3224	4.187	0.259623	16.1272	1.64e-58	2.45e-57
SHISA2	78.5	4.16766	0.144325	28.8768	2.33e-183	1.35e-181
ZCCHC14-DT	1.31019	4.14905	0.73348	5.65667	1.54e-08	5.11e-08
SLC52A2	5.66594	4.08696	0.522668	7.81943	5.31e-15	2.49e-14
INTS3	6.74968	4.07307	0.962958	4.22975	2.34e-05	6.03e-05
BLACAT1	8.74855	3.96834	0.405245	9.79246	1.21e-22	7.66e-22
SNORA50A	2.482	3.92361	0.676914	5.79632	6.78e-09	2.31e-08
MIR659	1.11188	3.86821	0.786663	4.91724	8.78e-07	2.56e-06
ARHGDIB	8.47294	3.72117	0.383978	9.6911	3.29e-22	2.04e-21
RNASEK	13.5773	3.71245	0.305538	12.1505	5.7e-34	5.07e-33
TRGV3	36.0076	3.70943	0.186787	19.8591	9.19e-88	2.21e-86
DYDC1	1.76482	3.6678	0.71042	5.16286	2.43e-07	7.38e-07
CXCL5	8.73582	3.54183	0.379203	9.3402	9.61e-21	5.64e-20
SPTSSB	8.5915	3.51128	0.371748	9.44531	3.54e-21	2.12e-20
IL4R	3.70723	3.48156	0.55641	6.25719	3.92e-10	1.44e-09
FGF19	8.67069	3.46117	0.35612	9.7191	2.5e-22	1.56e-21
GUCA1B	1.01743	3.45339	0.794555	4.34632	1.38e-05	3.65e-05
MIR5700	10.9941	3.44732	0.331574	10.3968	2.56e-25	1.77e-24
FBXO48	6.49678	3.43849	0.413238	8.32084	8.73e-17	4.42e-16
OSTC	4.32512	3.37673	0.508031	6.6467	3e-11	1.18e-10
RPL34-DT	0.951518	3.36688	0.77581	4.33983	1.43e-05	3.75e-05
FFAR1	16.2394	3.3642	0.255126	13.1864	1.05e-39	1.09e-38
VTCN1	37.6256	3.36392	0.170647	19.7127	1.68e-86	3.91e-85
HOXA13	16.622	3.34549	0.248639	13.4552	2.87e-41	3.08e-40
C8orf86	6.026	3.30956	0.410709	8.05816	7.74e-16	3.79e-15
COG6	0.903571	3.28371	0.822419	3.99274	6.53e-05	0.000160984
MCM6	11.4153	3.28284	0.295445	11.1115	1.1e-28	8.41e-28
FAM114A1	1.08911	3.26055	0.784915	4.15402	3.27e-05	8.3e-05
NEURL1	1.02416	3.22079	0.816133	3.9464	7.93e-05	0.000193634
GLUD2	37.9486	3.21068	0.161691	19.8568	9.62e-88	2.31e-86
SOX21	1.57039	3.16057	0.745441	4.23987	2.24e-05	5.78e-05
SHLD2	5.76698	3.12883	0.399858	7.82485	5.08e-15	2.39e-14
TRBV6-1	3.47464	3.12039	0.520492	5.99508	2.03e-09	7.17e-09
GPM6A-DT	1.20336	3.11797	0.775386	4.02119	5.79e-05	0.000143589
PDIA4	0.986323	3.08941	0.818341	3.77521	0.000159871	0.000378463
GRIK4	14.3328	3.04545	0.253561	12.0107	3.12e-33	2.72e-32
MGAT4D	70.7143	3.03713	0.116869	25.9874	6.87e-149	3.11e-147
MAT1A	4.76267	3.03003	0.462289	6.55441	5.59e-11	2.16e-10
EIF4G2	0.777979	3.02663	0.825319	3.66723	0.000245194	0.000567943
MIR3529	2.86585	3.02513	0.574813	5.26281	1.42e-07	4.39e-07
LOC101928131	36.4425	3.01401	0.159351	18.9143	8.69e-80	1.87e-78
MAP1LC3B	1.68425	2.99758	0.769332	3.89634	9.77e-05	0.000235993
OGDH	1.18245	2.98858	0.754779	3.95954	7.51e-05	0.000183894
LOC105370980	7.63817	2.97708	0.348809	8.53499	1.4e-17	7.31e-17
ANTXRL	0.600524	2.96536	0.994385	2.9821	0.00286275	0.00577578
DUSP11	53.067	2.96303	0.127232	23.2884	5.82e-120	2.02e-118
TMED4	10.9868	2.95712	0.295915	9.99313	1.63e-23	1.06e-22
MIR135B	1.29118	2.93958	0.753084	3.90339	9.49e-05	0.000229758
H2BP1	1.29408	2.93047	0.728504	4.02258	5.76e-05	0.000142777
RASGRP2	0.748637	2.91935	0.874667	3.33767	0.000844843	0.00183249
PCDHB13	13.4961	2.91521	0.254301	11.4636	2.01e-30	1.62e-29
PRKAG3	3.78865	2.91512	0.475009	6.13698	8.41e-10	3.04e-09
XXYLT1-AS1	27.5398	2.90844	0.173851	16.7295	7.99e-63	1.27e-61
ETNK1	6.26018	2.88983	0.365944	7.89693	2.86e-15	1.35e-14
LINC02120	72.5565	2.88471	0.112898	25.5515	5.29e-144	2.25e-142
ETFB	21.3394	2.87724	0.19927	14.4389	2.95e-47	3.56e-46
MGC32805	0.53151	2.87355	0.977321	2.94023	0.00327965	0.00655681
ASGR2	0.923643	2.8705	0.830357	3.45695	0.000546329	0.0012161
SYT15	8.78621	2.86856	0.330829	8.67082	4.29e-18	2.29e-17
GHET1	0.67284	2.86623	0.999917	2.86646	0.00415086	0.0081757
SNORA46	1.56003	2.86017	0.694592	4.11778	3.83e-05	9.66e-05
PMS1	15.2332	2.85629	0.240098	11.8964	1.24e-32	1.06e-31
C2CD5	82.7766	2.85147	0.101059	28.2159	3.73e-175	2.04e-173
FAF2	8.78905	2.84866	0.313729	9.08001	1.09e-19	6.17e-19
COX6B1	0.830636	2.83111	0.805064	3.51663	0.000437065	0.000985101
WDCP	44.352	2.80813	0.135138	20.7796	6.62e-96	1.77e-94
TMIGD3	0.53155	2.80569	1.00873	2.78143	0.00541207	0.01049
TOB2	20.38	2.80558	0.208347	13.4659	2.48e-41	2.67e-40
MIR519B	0.520933	2.78708	0.951907	2.92789	0.00341273	0.00680449
MPHOSPH8	20.2805	2.77388	0.202802	13.6778	1.38e-42	1.52e-41
KRT81	2.22157	2.76917	0.619036	4.47336	7.7e-06	2.07e-05
CACNA1C-IT2	2.0883	2.74863	0.601117	4.57254	4.82e-06	1.32e-05
MCM9	35.0649	2.74438	0.154669	17.7436	1.93e-70	3.54e-69
FFAR3	1.41038	2.73821	0.715863	3.82505	0.000130744	0.00031227
MIR6873	2.57636	2.72411	0.564893	4.82234	1.42e-06	4.07e-06
IGLVI-68	0.615877	2.68661	1.02306	2.62604	0.00863851	0.016253
LINC01723	43.7375	2.68345	0.140158	19.1458	1.05e-81	2.29e-80
GINS2	56.6866	2.6767	0.118129	22.6591	1.14e-113	3.7e-112
KRT14	0.600021	2.66926	1.061	2.51578	0.0118768	0.0217547
C5orf38	2.63483	2.66703	0.558113	4.77865	1.76e-06	5.03e-06
MIR433	1.14676	2.66601	0.814103	3.27479	0.00105741	0.00226539
SIGLECL1	4.80417	2.64871	0.393144	6.73725	1.61e-11	6.45e-11
SETD6	147.058	2.64632	0.079423	33.3193	2.03e-243	1.71e-241
LGR4-AS1	0.61374	2.64532	0.934495	2.83075	0.00464384	0.00908093
MIR4657	1.53796	2.64094	0.695591	3.79669	0.00014664	0.000348524
VASH1-AS1	1.73843	2.64046	0.723533	3.64939	0.00026286	0.00060643
LOC100506790	0.7495	2.63376	0.863039	3.05172	0.00227532	0.00465563
KRT40	6.09094	2.62775	0.359668	7.30604	2.75e-13	1.2e-12
LINC00391	1.71355	2.62018	0.651613	4.02106	5.79e-05	0.000143644
PDZRN3-AS1	1.06637	2.61541	0.786826	3.324	0.000887354	0.00191885
G2E3	18.0397	2.61468	0.211723	12.3496	4.9e-35	4.49e-34
PFN1	10.4617	2.6077	0.270769	9.63069	5.93e-22	3.64e-21
TPTE2	57.2487	2.60275	0.114325	22.7662	9.92e-115	3.25e-113
MYCN	6.18899	2.59993	0.356861	7.28555	3.2e-13	1.39e-12
HGSNAT	2.14399	2.58898	0.575786	4.49643	6.91e-06	1.87e-05
PLCD3	2.89612	2.57286	0.5011	5.13443	2.83e-07	8.55e-07
ESD	1.01016	2.56874	0.789093	3.25531	0.00113269	0.00241855
NCBP1	7.64649	2.55133	0.313288	8.14373	3.83e-16	1.89e-15
BBS12	2.60244	2.55104	0.56012	4.55444	5.25e-06	1.44e-05
METTL4	4.67491	2.54329	0.392361	6.48201	9.05e-11	3.45e-10
LOC100996437	14.8393	2.54149	0.235394	10.7967	3.57e-27	2.62e-26
LOC102724488	24.8252	2.53836	0.18635	13.6215	2.98e-42	3.27e-41
PTGER4	0.671953	2.52644	0.963577	2.62194	0.00874309	0.016423
LINC00879	54.4309	2.52537	0.288641	8.74915	2.15e-18	1.16e-17
MIR29B1	0.54276	2.51898	0.960244	2.62327	0.00870891	0.0163655
LOC101927855	37.3454	2.51462	0.137808	18.2473	2.17e-74	4.32e-73
SYNPO2L	1.02348	2.50255	0.783814	3.19279	0.00140905	0.0029743
MIA3	15.0301	2.50241	0.224646	11.1394	8.07e-29	6.18e-28
MIR575	170.548	2.49759	0.0736823	33.8967	7.45e-252	6.63e-250
OR5M1	0.653089	2.4958	0.956198	2.61013	0.0090508	0.0169563
PAM	5.3386	2.49121	0.361733	6.88688	5.7e-12	2.34e-11
GCNT7	0.8239	2.48402	0.869922	2.85544	0.00429766	0.00844506
ZEB1-AS1	0.811709	2.46463	0.894931	2.75398	0.00588749	0.0113449
NKG7	1.3256	2.46394	0.684312	3.6006	0.000317482	0.000727184
KDM4D	3.72712	2.4605	0.456708	5.38746	7.15e-08	2.25e-07
ZNF777	24.5668	2.45872	0.17329	14.1885	1.08e-45	1.27e-44
FANCI	2.00517	2.45796	0.578617	4.24799	2.16e-05	5.58e-05
ORM1	1.70082	2.45327	0.653843	3.75207	0.000175379	0.000413165
MIR7107	3.86257	2.44936	0.420373	5.82663	5.66e-09	1.94e-08
RBM42	29.1467	2.44636	0.154577	15.8261	2.05e-56	2.96e-55
MIR3175	3.20977	2.4459	0.4752	5.14709	2.65e-07	8.01e-07
KRT8P41	0.962629	2.44166	0.855599	2.85374	0.00432081	0.00848604
LINC00421	39.3049	2.44146	0.133396	18.3024	7.92e-75	1.59e-73
SRP14	178.654	2.43786	0.0674279	36.155	3.1e-286	3.37e-284
PGLYRP4	5.18091	2.41666	0.365755	6.60733	3.91e-11	1.53e-10
MIR1302-8	1.00099	2.41638	0.777589	3.10753	0.00188657	0.00391082
TRC-GCA11-1	1.16358	2.41611	0.728358	3.3172	0.000909246	0.00196389
JDP2-AS1	7.05499	2.41546	0.319736	7.55455	4.2e-14	1.9e-13
MIR5186	4.95947	2.41486	0.377592	6.39543	1.6e-10	6.03e-10
FAM182A	0.964361	2.41248	0.781953	3.0852	0.00203416	0.00419748
SMIM2	0.808188	2.40141	0.858572	2.79698	0.00515827	0.0100285
ERP27	5.10257	2.39758	0.380736	6.29722	3.03e-10	1.12e-09
KRT83	2.49068	2.39533	0.551234	4.3454	1.39e-05	3.66e-05
LOC105372714	0.642813	2.3947	0.847803	2.8246	0.00473403	0.00925045
LHFPL6	5.35816	2.39422	0.357608	6.6951	2.16e-11	8.55e-11
ZNF286A	0.506118	2.39368	1.02109	2.34423	0.0190662	0.033647
LOC101927269	0.854328	2.38875	0.812694	2.9393	0.00328958	0.00657525
PRKG1	0.61985	2.37978	0.847528	2.8079	0.00498649	0.009714
TAGAP	3.13514	2.37551	0.463869	5.12108	3.04e-07	9.15e-07
KCNQ1	0.625157	2.37484	0.869216	2.73217	0.0062919	0.0120889
CHI3L1	0.938405	2.37331	0.820252	2.8934	0.003811	0.00753842
IVL	0.589967	2.36789	0.910159	2.60162	0.00927833	0.0173526
PSMB7	12.2263	2.36132	0.243078	9.71424	2.62e-22	1.63e-21
PMS2P3	1.71862	2.35182	0.637996	3.68626	0.000227578	0.00052926
TSTD2	75.5579	2.34962	0.098664	23.8144	2.37e-125	8.63e-124
FBXO43	1453.11	2.34927	0.11043	21.2738	1.98e-100	5.52e-99
MYBPH	1.31412	2.33389	0.700617	3.33119	0.000864769	0.00187308
UBL4B	0.925243	2.32705	0.784685	2.96558	0.00302113	0.00607478
TBC1D10B	1.1208	2.32584	0.747623	3.11097	0.00186471	0.00386725
UNC5C	149.301	2.32304	0.0689529	33.6902	8.05e-249	6.99e-247
P3H4	0.862926	2.31112	0.778209	2.96979	0.00298001	0.00599862
ZNF425	6.53285	2.31076	0.339105	6.81429	9.47e-12	3.83e-11
OAT	7.84356	2.30218	0.297606	7.73564	1.03e-14	4.77e-14
MIR4659B	2.25425	2.29823	0.541908	4.241	2.23e-05	5.75e-05
MIR4521	0.619065	2.29067	0.912662	2.50988	0.0120773	0.0220848
GOLGA6L17P	0.647683	2.28855	0.925969	2.47152	0.0134539	0.0243802
FAM187B	5.72736	2.28806	0.353379	6.47479	9.49e-11	3.61e-10
SDHAP1	4.64867	2.28594	0.37411	6.11034	9.94e-10	3.58e-09
TLL1	2.86452	2.27893	0.473017	4.81786	1.45e-06	4.16e-06
FAM209A	14.4275	2.27737	0.21735	10.4779	1.09e-25	7.64e-25
RSF1	1.4708	2.27668	0.673043	3.38267	0.000717843	0.00157289
FAM72B	1.83876	2.27556	0.598007	3.80523	0.00014167	0.000337449
LOC400553	0.712578	2.27199	0.857053	2.65094	0.00802688	0.0151764
CD83	1.3433	2.27051	0.737026	3.08064	0.00206559	0.00425712
KRT16	0.740711	2.26937	0.838756	2.70564	0.00681739	0.0130281
HFE	0.601558	2.26656	0.898117	2.52368	0.0116135	0.0213256
MIR4766	1.48193	2.26635	0.653951	3.46563	0.000528991	0.00118053
RAB3GAP2	0.626602	2.26548	0.905406	2.50217	0.0123435	0.022527
FOXRED2	1.01278	2.2644	0.772454	2.93144	0.00337397	0.00673229
PLA2G6	0.726651	2.26194	0.844858	2.67731	0.00742168	0.0141013
ZNF528-AS1	1.02932	2.2572	0.760266	2.96895	0.00298815	0.00601371
CTNNA2-AS1	192.132	2.2553	0.0649527	34.7222	3.64e-264	3.42e-262
IL17B	0.562205	2.25454	0.916178	2.46082	0.0138621	0.0250782
HUS1	2.53416	2.25401	0.544953	4.13616	3.53e-05	8.95e-05
MIR4326	0.5678	2.25321	0.969382	2.32438	0.0201052	0.0353254
MIR6825	94.7249	2.25124	0.0841556	26.751	1.2e-157	5.87e-156
PDK2	58.4292	2.24649	0.107264	20.9436	2.15e-97	5.78e-96
MBL2	128.446	2.24191	0.0786172	28.5167	7.27e-179	4.06e-177
LOC101928254	0.583004	2.23838	0.98632	2.26942	0.0232426	0.040389
ABCC1	0.67561	2.23657	0.88429	2.52923	0.0114314	0.0210222
AEN	7.3504	2.23049	0.300098	7.43253	1.07e-13	4.72e-13
AK9	4.57531	2.22746	0.379958	5.86238	4.56e-09	1.57e-08
LINCR-0003	32.5773	2.22553	0.14482	15.3675	2.7e-53	3.67e-52
SLC9A8	15.1112	2.20911	0.20671	10.687	1.17e-26	8.48e-26
CTSL	1.88833	2.19734	0.586271	3.748	0.000178248	0.000419604
ADAM10	3.66168	2.19509	0.455605	4.81796	1.45e-06	4.16e-06
LCN12	1.05096	2.19019	0.784517	2.79177	0.00524206	0.0101818
XKR5	5.441	2.19008	0.369658	5.92462	3.13e-09	1.09e-08
CCL20	3.09292	2.18891	0.500774	4.37106	1.24e-05	3.27e-05
C6orf62	84.3666	2.17956	0.0886309	24.5914	1.56e-133	6.15e-132
CCL17	2.38345	2.17539	0.534134	4.07275	4.65e-05	0.000116365
DROSHA	2.61223	2.15234	0.481992	4.46551	7.99e-06	2.15e-05
TRIB2	1.00651	2.15027	0.761668	2.82311	0.00475606	0.00928662
SCNN1A	2.3228	2.14841	0.521802	4.11729	3.83e-05	9.68e-05
SRRM5	1.06116	2.14343	0.835582	2.5652	0.0103117	0.0191498
CDIPT	2.34691	2.14064	0.540371	3.96142	7.45e-05	0.000182471
MT1A	14.164	2.13907	0.221565	9.65436	4.71e-22	2.91e-21
ATRNL1	166.345	2.13131	0.0638577	33.3759	3.07e-244	2.6e-242
GAD2	50.8948	2.13086	0.113385	18.7931	8.6e-79	1.83e-77
CHN2	13.6662	2.12574	0.21671	9.80917	1.03e-22	6.51e-22
POLR2K	27.738	2.12169	0.16036	13.2308	5.82e-40	6.07e-39
LINC00690	10.96	2.11843	0.249864	8.47832	2.28e-17	1.18e-16
MPP7	57.0757	2.11488	0.112885	18.7348	2.58e-78	5.45e-77
LINC01162	122.399	2.11463	0.0775884	27.2545	1.47e-163	7.45e-162
HDX	0.82839	2.11012	0.89043	2.36977	0.017799	0.0316128
ATP8A2	3.28688	2.10173	0.428605	4.90366	9.41e-07	2.74e-06
NAMPT	0.808496	2.10169	0.815845	2.5761	0.00999227	0.018596
CD33	0.611443	2.09986	0.91712	2.28963	0.0220428	0.0384449
SLC6A17	9.16458	2.09967	0.262443	8.00049	1.24e-15	5.99e-15
CT47A7	1.12622	2.09676	0.756418	2.77196	0.00557195	0.0107818
LINC01221	0.511165	2.09642	0.932164	2.24898	0.0245137	0.0424263
MIR451A	23.2487	2.07399	0.161392	12.8506	8.53e-38	8.4e-37
CLCA3P	1.91657	2.0625	0.588895	3.50232	0.000461223	0.0010369
LINC02363	27.1946	2.06008	0.151592	13.5896	4.61e-42	5.04e-41
STAR	176.924	2.05323	0.0585898	35.0442	4.78e-269	4.58e-267
HNRNPD	75.86	2.05067	0.0935112	21.9297	1.35e-106	4.07e-105
HAUS5	7.85922	2.05027	0.283251	7.23837	4.54e-13	1.95e-12
RNASEL	4.9874	2.04963	0.347132	5.90446	3.54e-09	1.23e-08
SCN8A	4.74609	2.0487	0.360547	5.6822	1.33e-08	4.43e-08
LOC102724593	4.05511	2.04457	0.390095	5.24122	1.6e-07	4.92e-07
ABCB11	203.804	2.0321	0.0608977	33.369	3.86e-244	3.26e-242
L2HGDH	72.7544	2.03013	0.0943468	21.5178	1.06e-102	3.06e-101
SFTA1P	1.61604	2.02664	0.641188	3.16076	0.0015736	0.00329716
PHLDA3	17.7348	2.02619	0.200763	10.0924	5.97e-24	3.94e-23
TIMM10	0.954249	2.02356	0.812028	2.49198	0.0127034	0.023129
HEXA-AS1	36.266	2.01464	0.131791	15.2867	9.38e-53	1.26e-51
LOC401442	11.3207	1.99388	0.229171	8.70041	3.31e-18	1.77e-17
LOC105376875	0.769198	1.99287	0.828311	2.40595	0.0161307	0.0288799
RPL23P8	0.760966	1.99197	0.859106	2.31865	0.0204139	0.0357931
LRRC74A	0.676715	1.99112	0.890438	2.23611	0.0253447	0.0437376
DEFB103B	8.65815	1.99042	0.260669	7.63584	2.24e-14	1.02e-13
MIR32	72.8258	1.99023	0.0939032	21.1945	1.07e-99	2.96e-98
ZNF225	96.7113	1.98675	0.0791577	25.0986	5.15e-139	2.13e-137
CAMKK1	9.50308	1.97929	0.253907	7.79533	6.42e-15	3.01e-14
OPTC	0.909172	1.97744	0.772496	2.5598	0.0104732	0.0194009
MIR374C	0.984714	1.97658	0.798379	2.47575	0.0132958	0.024115
GDI2	2.05701	1.97413	0.577021	3.42125	0.00062334	0.00137659
NRL	132.559	1.9731	0.0677835	29.1088	2.78e-186	1.65e-184
GREM2	21.0079	1.96786	0.167821	11.7259	9.39e-32	7.88e-31
PARP6	44.9601	1.96599	0.115375	17.04	4.15e-65	6.91e-64
RERG	5.97669	1.96339	0.314344	6.24601	4.21e-10	1.55e-09
GPRIN2	2.39721	1.9555	0.496031	3.9423	8.07e-05	0.000196797
USH1G	104.912	1.95044	0.0785405	24.8335	3.9e-136	1.56e-134
NRXN2	2.29993	1.94942	0.55129	3.53611	0.000406063	0.000919035
GLUD1	12.9652	1.94644	0.214885	9.05805	1.33e-19	7.51e-19
FAM25A	65.857	1.94165	0.0964268	20.136	3.57e-90	8.82e-89
DKK1	22.4082	1.94153	0.167162	11.6147	3.47e-31	2.86e-30
MIR4695	24.4632	1.93908	0.163519	11.8584	1.95e-32	1.66e-31
COX17	1.10853	1.93167	0.742168	2.60275	0.00924806	0.0172982
KRT20	10.6756	1.91967	0.237672	8.07695	6.64e-16	3.26e-15
LINC00996	32.7346	1.91855	0.144842	13.2458	4.77e-40	4.99e-39
MIR4504	6.58062	1.90588	0.305799	6.23245	4.59e-10	1.68e-09
FBXL6	2.11039	1.90198	0.538162	3.53422	0.000408977	0.000925065
FAM197Y2	0.745555	1.89584	0.849408	2.23196	0.0256178	0.044176
COPB2	3.34005	1.8927	0.424315	4.46061	8.17e-06	2.19e-05
NR5A1	6.63146	1.89027	0.293487	6.44072	1.19e-10	4.51e-10
PAH	28.5139	1.88862	0.142641	13.2404	5.13e-40	5.36e-39
EIF3D	6.07022	1.88799	0.308467	6.12057	9.32e-10	3.36e-09
SETD3	153.405	1.88723	0.0649509	29.0563	1.28e-185	7.52e-184
MIR7843	0.732145	1.88471	0.856432	2.20065	0.0277607	0.0475431
GAST	44.0309	1.8835	0.11821	15.9335	3.71e-57	5.43e-56
COL27A1	0.688106	1.87889	0.860548	2.18337	0.0290089	0.0495477
MIR4465	0.674037	1.87491	0.845114	2.21853	0.026519	0.0455896
LINC01152	11.4855	1.87418	0.259605	7.21936	5.22e-13	2.24e-12
VSIG10L	6.2284	1.87337	0.308083	6.08073	1.2e-09	4.28e-09
BORCS6	38.5878	1.87323	0.125304	14.9495	1.57e-50	2.01e-49
LOC101927296	34.7477	1.87267	0.130953	14.3004	2.18e-46	2.58e-45
MIR8086	5.54072	1.86834	0.324248	5.76205	8.31e-09	2.81e-08
GAS6-AS1	19.018	1.86705	0.179527	10.3999	2.48e-25	1.71e-24
H1-6	1.60213	1.86698	0.611279	3.05422	0.00225648	0.00462118
MTRNR2L3	12.2246	1.86297	0.231384	8.05144	8.18e-16	3.99e-15
MIR3118-4	1.26001	1.86242	0.66241	2.81158	0.00492985	0.00961176
IL36B	1.23528	1.85972	0.700917	2.65326	0.00797185	0.0150785
INSYN1	0.848924	1.85705	0.818376	2.26919	0.0232566	0.0404095
PGC	98.6068	1.85701	0.085296	21.7714	4.34e-105	1.27e-103
GALNT14	27.1733	1.856	0.149768	12.3925	2.87e-35	2.64e-34
SLC39A8	1.24929	1.85543	0.707401	2.62288	0.00871892	0.0163826
CENPU	2.77415	1.85468	0.50709	3.6575	0.000254691	0.00058854
SLC5A2	2.65591	1.84985	0.487255	3.79647	0.000146768	0.000348785
CDIPTOSP	3.04197	1.8462	0.451433	4.08963	4.32e-05	0.000108445
ADORA3	1.5588	1.84396	0.610304	3.02138	0.00251625	0.00511916
C1QTNF9B	0.862714	1.84261	0.781644	2.35735	0.0184057	0.0325964
FOXN3-AS1	1.02817	1.83997	0.775358	2.37305	0.0176416	0.0313514
MYO7A	2.083	1.82531	0.536857	3.39999	0.000673881	0.00148148
TRBV4-2	31.4037	1.82072	0.134836	13.5033	1.5e-41	1.62e-40
PLAUR	4.60677	1.81856	0.350001	5.19588	2.04e-07	6.23e-07
CASS4	3.16816	1.81624	0.432231	4.20201	2.65e-05	6.79e-05
GPR180	74.4155	1.81441	0.0893603	20.3045	1.17e-91	2.97e-90
LINC01087	14.6925	1.81263	0.200944	9.02058	1.87e-19	1.05e-18
TRT-AGT1-1	4.30474	1.81164	0.365761	4.95308	7.3e-07	2.14e-06
IVNS1ABP	1.59203	1.81152	0.597424	3.03222	0.00242764	0.00494705
RTN3	181.455	1.80135	0.0568046	31.7113	1.09e-220	7.88e-219
SLC25A11	58.421	1.79763	0.101048	17.7899	8.46e-71	1.58e-69
NBPF4	41.225	1.79498	0.116831	15.364	2.85e-53	3.87e-52
TMEM26-AS1	119.596	1.79416	0.0699986	25.6314	6.81e-145	2.93e-143
PTN	1.22568	1.78997	0.708055	2.528	0.0114714	0.021081
GRM8	104.943	1.78754	0.0778299	22.9673	9.91e-117	3.34e-115
TRL-TAG1-1	16.2544	1.78571	0.182629	9.77781	1.4e-22	8.83e-22
PIANP	20.0151	1.78393	0.170966	10.4344	1.73e-25	1.2e-24
ACVR2A	7.99517	1.78376	0.273656	6.51824	7.11e-11	2.73e-10
MIR455	271.088	1.77479	0.0527771	33.6281	6.52e-248	5.64e-246
LOC100130449	1.7197	1.77024	0.576184	3.07236	0.00212377	0.00436971
LEMD1	0.952203	1.76996	0.793449	2.23071	0.0257001	0.0442931
LOC102723872	1.6457	1.76742	0.623705	2.83374	0.00460068	0.00900606
TCAIM	12.45	1.76542	0.209834	8.41342	3.98e-17	2.04e-16
CPN1	16.9921	1.76032	0.190434	9.24374	2.38e-20	1.38e-19
LINC01718	244.742	1.75826	0.0939652	18.7119	3.96e-78	8.34e-77
CAVIN4	1.68521	1.75787	0.601934	2.92037	0.0034961	0.00696171
ATL3	15.4847	1.75734	0.190448	9.22737	2.77e-20	1.61e-19
ADAMTS4	1.48832	1.75621	0.62004	2.83242	0.00461969	0.00903943
KDM4E	252.763	1.7517	0.049164	35.6297	4.86e-278	4.99e-276
ADAMTS16-DT	4.37188	1.75051	0.360025	4.86218	1.16e-06	3.36e-06
ZDHHC4	3.21475	1.74953	0.443655	3.94344	8.03e-05	0.000195885
GJB4	2.10132	1.74743	0.526789	3.31713	0.000909461	0.00196413
KBTBD2	1.81733	1.74743	0.59519	2.93591	0.00332566	0.00664378
XXYLT1	1.23566	1.74603	0.670225	2.60513	0.00918383	0.0171863
WDR46	16.8839	1.74314	0.190181	9.16567	4.92e-20	2.82e-19
DPY19L2P3	4.04784	1.74278	0.386124	4.51352	6.38e-06	1.73e-05
CSTL1	111.403	1.73921	0.071575	24.2992	2e-130	7.68e-129
LOC102724163	37.0894	1.73685	0.122458	14.1832	1.16e-45	1.36e-44
TRK-CTT2-1	676.601	1.73484	0.050332	34.468	2.42e-260	2.22e-258
TMEM140	1.16923	1.73337	0.678232	2.55572	0.0105968	0.0196121
IGF1	21.3692	1.73245	0.163088	10.6228	2.34e-26	1.67e-25
MIR4757	3.02917	1.73235	0.436527	3.96848	7.23e-05	0.000177386
NPR1	15.0959	1.72999	0.196755	8.79257	1.46e-18	7.95e-18
LINC01486	4.93365	1.72892	0.337015	5.1301	2.9e-07	8.74e-07
RANBP3L	1.13998	1.7265	0.732724	2.35628	0.018459	0.0326847
NAA60	2.19637	1.72178	0.497427	3.46137	0.000537435	0.00119787
POGLUT3	1.40742	1.72008	0.623403	2.75918	0.00579467	0.0111823
CWC15	46.0292	1.71678	0.117772	14.5771	3.93e-48	4.83e-47
ACTG1P25	14.927	1.71677	0.200927	8.54424	1.29e-17	6.76e-17
LOC285593	1.82539	1.71296	0.565425	3.02951	0.00244949	0.00499048
RGN	3.90994	1.71282	0.398442	4.29878	1.72e-05	4.48e-05
BANF1	1.26641	1.71227	0.69052	2.47968	0.01315	0.0238692
NELL2	14.9643	1.71091	0.196629	8.70124	3.28e-18	1.76e-17
KRTAP19-2	1.44325	1.71057	0.64519	2.65126	0.00801911	0.0151632
SNORA72	18.7768	1.71004	0.186407	9.17367	4.57e-20	2.62e-19
NPIPB8	1.99792	1.70933	0.547253	3.12347	0.0017873	0.00371588
ASPH	1.05752	1.70396	0.753426	2.26162	0.0237209	0.0411544
KLHDC10	1.37347	1.70008	0.69666	2.44033	0.014674	0.0264539
LINC00603	2.18207	1.69383	0.504796	3.35548	0.000792287	0.00172375
LINC02159	33.0583	1.69375	0.138326	12.2446	1.79e-34	1.62e-33
PHOSPHO2-KLHL23	213.353	1.69176	0.0553366	30.5722	2.87e-205	1.88e-203
RAET1K	1.47334	1.6844	0.717043	2.34909	0.0188195	0.0332609
RNU6-68P	2.01153	1.68313	0.533074	3.1574	0.00159181	0.00333193
KCNC4	24.0875	1.68069	0.152815	10.9982	3.9e-28	2.93e-27
TUT7	2.56791	1.67935	0.474809	3.53689	0.000404866	0.00091655
LINC00844	1.00927	1.67456	0.72813	2.29981	0.0214589	0.0375079
TRGV2	1.59556	1.67056	0.681372	2.45176	0.0142158	0.0256653
SLC22A15	42.7454	1.66687	0.116914	14.2573	4.04e-46	4.78e-45
TRIM13	52.6722	1.66464	0.102394	16.2572	1.99e-59	3.02e-58
MAPK1	23.802	1.66045	0.154763	10.729	7.44e-27	5.41e-26
SUOX	112.038	1.65084	0.0746884	22.1031	2.95e-108	9.01e-107
TRH-GTG1-5	1.43908	1.65027	0.630636	2.61684	0.00887476	0.0166484
NKPD1	2.67307	1.6498	0.452386	3.64689	0.000265431	0.000612287
C16orf95	2.17971	1.64345	0.531066	3.09462	0.00197063	0.00407411
CCSER1	1.81743	1.6386	0.540189	3.03338	0.00241828	0.00493024
ANGEL1	199.28	1.63411	0.0618656	26.4139	9.49e-154	4.49e-152
KLHL10	2.39569	1.63296	0.474279	3.44303	0.000575239	0.00127539
CCDC148	148.029	1.6308	0.0631731	25.8147	6.06e-147	2.68e-145
NUP210P1	257.434	1.62703	0.0503422	32.3193	3.74e-229	2.92e-227
S100A6	116.221	1.62371	0.0694978	23.3635	1e-120	3.51e-119
CAPN13	8.09271	1.62244	0.269204	6.0268	1.67e-09	5.93e-09
GCLM	4.13953	1.62086	0.395418	4.0991	4.15e-05	0.00010426
NGDN	37.0287	1.62025	0.12028	13.4707	2.33e-41	2.51e-40
FLJ20712	72.2673	1.61859	0.088885	18.2099	4.31e-74	8.5e-73
FMO2	2.14508	1.61651	0.552789	2.92427	0.00345261	0.00688
SERF1A	6.29308	1.61544	0.310913	5.19581	2.04e-07	6.23e-07
C5orf47	10.6833	1.61523	0.24841	6.50225	7.91e-11	3.03e-10
EIF5B	69.2922	1.60968	0.0895442	17.9764	2.98e-72	5.68e-71
PLEK	8.8608	1.60961	0.244742	6.57677	4.81e-11	1.87e-10
SPAG7	170.928	1.60938	0.0624713	25.7619	2.37e-146	1.05e-144
LINC01968	104.512	1.6081	0.0812573	19.7902	3.62e-87	8.56e-86
HSP90AB4P	7.58626	1.60752	0.262195	6.13102	8.73e-10	3.15e-09
ADIRF	41.0479	1.60728	0.114091	14.0877	4.52e-45	5.24e-44
RAP1GAP2	29.7072	1.59957	0.134269	11.9132	1.01e-32	8.7e-32
PDCL3	1.32238	1.59749	0.66227	2.41214	0.0158592	0.0284186
MIR550A1	7.07051	1.59313	0.32443	4.91054	9.08e-07	2.65e-06
CD276	1.50389	1.59267	0.628899	2.53247	0.0113263	0.02086
GJB5	1.74351	1.58749	0.55291	2.87115	0.00408982	0.00805977
VHL	10.8705	1.58527	0.225228	7.0385	1.94e-12	8.13e-12
ATOH7	4.97781	1.57758	0.347129	4.54464	5.5e-06	1.5e-05
MIR652	2.47868	1.57359	0.464587	3.38707	0.000706428	0.0015488
ENO3	26.1467	1.57169	0.141644	11.096	1.31e-28	9.97e-28
COL25A1	12.8868	1.5716	0.213567	7.35882	1.86e-13	8.13e-13
HIP1R	1.94059	1.57138	0.541308	2.90294	0.00369678	0.00732737
OTULINL	2.05719	1.57031	0.55714	2.81852	0.0048246	0.00941846
RUBCNL	12.6818	1.56951	0.207155	7.57649	3.55e-14	1.61e-13
PTCH1	17.374	1.56688	0.17974	8.71752	2.84e-18	1.53e-17
ADAMTS9-AS1	2.27509	1.56657	0.509377	3.07547	0.00210173	0.00432725
SH2D2A	2.07998	1.56598	0.513061	3.05222	0.00227155	0.00464865
CELA1	4.61238	1.5649	0.345209	4.53319	5.81e-06	1.58e-05
PTGS1	11.0113	1.56298	0.224182	6.97195	3.13e-12	1.3e-11
ZC3HC1	4.32963	1.56293	0.369923	4.22502	2.39e-05	6.16e-05
NOA1	4.83659	1.56163	0.337737	4.62381	3.77e-06	1.04e-05
SLX1A	146.068	1.56007	0.0612018	25.4906	2.51e-143	1.06e-141
AFAP1L2	80.8785	1.56003	0.0874293	17.8434	3.25e-71	6.09e-70
DEFB1	4.60466	1.55861	0.353366	4.41076	1.03e-05	2.74e-05
RPL34	51.1803	1.5557	0.102096	15.2377	1.99e-52	2.65e-51
ERP29	6.85062	1.5552	0.278993	5.57433	2.48e-08	8.1e-08
CEP126	7.11692	1.55022	0.294478	5.2643	1.41e-07	4.36e-07
ST8SIA3	13.57	1.5476	0.222264	6.96286	3.33e-12	1.38e-11
SBF2	4.93755	1.54141	0.329097	4.68377	2.82e-06	7.87e-06
TTC23	4.00511	1.53977	0.372891	4.12929	3.64e-05	9.21e-05
ITGAE	1.46044	1.5397	0.635542	2.42265	0.0154077	0.0276901
MIR1-1HG-AS1	16.936	1.53968	0.179791	8.5637	1.09e-17	5.73e-17
FOXA3	2.22319	1.53438	0.484629	3.16608	0.00154508	0.00324291
SDHAP4	20.7881	1.53195	0.165069	9.28066	1.68e-20	9.82e-20
LINC01160	5.084	1.53057	0.321362	4.76278	1.91e-06	5.41e-06
PHLPP2	1.27112	1.52835	0.653957	2.33708	0.0194349	0.0342388
KRTAP12-2	3.08013	1.52196	0.441337	3.44853	0.000563651	0.0012518
LOC102724904	4.40634	1.51928	0.357724	4.24708	2.17e-05	5.6e-05
CLPSL2	30.2587	1.51792	0.138769	10.9385	7.55e-28	5.63e-27
CRELD2	2.94593	1.51461	0.458638	3.30241	0.000958575	0.00206297
MIR584	8.61685	1.51063	0.251259	6.01224	1.83e-09	6.47e-09
NUDT9	9.07208	1.51001	0.260874	5.78827	7.11e-09	2.42e-08
KCNMB2	270.735	1.50886	0.04732	31.8863	4.14e-223	3.05e-221
HEXA	23.84	1.50572	0.167031	9.01464	1.98e-19	1.11e-18

## Sheet: DOWNREGULATED GENES
Gene_names	baseMean	log2FoldChange	lfcSE	stat	pvalue	padj
QRFP	430.508	-10.6684	0.589287	-18.1039	2.97e-73	5.78e-72
SENP6	132.016	-10.1846	0.590284	-17.2537	1.05e-66	1.81e-65
LINC00911	30.9314	-8.07327	0.595549	-13.556	7.3e-42	7.95e-41
NDUFB5	60.0534	-7.81293	0.591492	-13.2088	7.8e-40	8.1e-39
TUT4	25.5282	-7.80071	0.594435	-13.1229	2.43e-39	2.49e-38
RGS1	34.7701	-7.74575	0.593365	-13.0539	6.03e-39	6.13e-38
ARL6IP6	71.5389	-7.60453	0.547744	-13.8834	7.99e-44	9.05e-43
MIR4450	117.621	-7.55656	0.418947	-18.037	9.98e-73	1.92e-71
PIBF1	58.0316	-7.53473	0.576101	-13.0788	4.35e-39	4.44e-38
S100A8	23.3232	-7.43567	0.597289	-12.449	1.42e-35	1.32e-34
STAT1	18.2081	-7.28803	0.604202	-12.0622	1.67e-33	1.47e-32
DDX11-AS1	131.191	-7.22551	0.352155	-20.518	1.49e-93	3.85e-92
SDAD1	15.7066	-7.08411	0.59704	-11.8654	1.79e-32	1.53e-31
CLK2P1	26.5	-6.8998	0.594324	-11.6095	3.69e-31	3.03e-30
FUNDC1	19.4803	-6.88345	0.598305	-11.5049	1.25e-30	1.01e-29
SSX1	21.5182	-6.82701	0.595636	-11.4617	2.05e-30	1.65e-29
PALMD	14.9548	-6.77616	0.598199	-11.3276	9.58e-30	7.58e-29
MIR6792	128.01	-6.74687	0.303831	-22.206	3e-109	9.3e-108
TMEM68	12.1274	-6.70315	0.606827	-11.0462	2.29e-28	1.73e-27
S100A9	81.6142	-6.61146	0.363515	-18.1876	6.47e-74	1.27e-72
DBNL	128.145	-6.35883	0.26721	-23.7972	3.57e-125	1.3e-123
PEX3	231.004	-6.35844	0.198554	-32.0236	5.11e-225	3.8e-223
SNORA6	10.8441	-6.27572	0.610469	-10.2802	8.66e-25	5.87e-24
TOMM70	23.894	-6.24457	0.581597	-10.7369	6.83e-27	4.98e-26
TRGV9	27.0956	-6.21567	0.550732	-11.2862	1.54e-29	1.21e-28
PABPC1	11.7678	-6.16954	0.602197	-10.2451	1.25e-24	8.41e-24
CHI3L2	16.0028	-6.16086	0.599782	-10.2718	9.44e-25	6.4e-24
TEC	8.35319	-5.94259	0.606679	-9.79528	1.18e-22	7.46e-22
NMUR1	6.82451	-5.89673	0.614334	-9.59857	8.11e-22	4.96e-21
MORC1	6.63875	-5.84955	0.612014	-9.55787	1.2e-21	7.31e-21
RGS13	6.32801	-5.75505	0.608849	-9.45233	3.31e-21	1.98e-20
ACSM1	5.31467	-5.53729	0.614025	-9.01802	1.92e-19	1.08e-18
COL19A1	16.6811	-5.48925	0.558061	-9.8363	7.85e-23	4.99e-22
MIR3159	5.02099	-5.42992	0.614606	-8.83479	1e-18	5.49e-18
ZNF385B	24.2836	-5.38694	0.444776	-12.1116	9.17e-34	8.11e-33
LINC01821	4.68408	-5.36513	0.622629	-8.6169	6.88e-18	3.64e-17
SUB1	11.1166	-5.36499	0.600826	-8.92934	4.29e-19	2.37e-18
DNAAF4-CCPG1	26.1682	-5.34409	0.424482	-12.5897	2.41e-36	2.28e-35
DCUN1D1	5.59033	-5.34013	0.625486	-8.53757	1.37e-17	7.16e-17
ZNF843	4.45695	-5.31406	0.629767	-8.43815	3.22e-17	1.66e-16
TSC22D1-AS1	4.48286	-5.30039	0.616077	-8.60345	7.74e-18	4.08e-17
LINC02037	5.08198	-5.24917	0.61582	-8.52387	1.54e-17	8.02e-17
TGS1	4.78944	-5.17202	0.615214	-8.40687	4.21e-17	2.15e-16
MIR148A	65.8273	-5.1712	0.256942	-20.1259	4.37e-90	1.08e-88
TRR-TCG4-1	15.0019	-5.16453	0.520295	-9.92615	3.2e-23	2.07e-22
OVOL3	6.94116	-5.14912	0.609729	-8.44493	3.04e-17	1.56e-16
CHRM4	25.2959	-5.1041	0.393823	-12.9604	2.05e-38	2.05e-37
MMP7	50.7378	-5.07575	0.283644	-17.8948	1.3e-71	2.44e-70
TENM3-AS1	9.41626	-5.06558	0.604875	-8.37458	5.54e-17	2.82e-16
IPPK	5.52161	-5.05322	0.620529	-8.14341	3.84e-16	1.9e-15
OVCH1-AS1	12.1397	-5.02734	0.557388	-9.01947	1.89e-19	1.06e-18
C21orf91	17.6381	-5.0219	0.467084	-10.7516	5.82e-27	4.26e-26
MSGN1	58.8635	-4.99532	0.250682	-19.9269	2.38e-88	5.74e-87
UBE2F-SCLY	5.24115	-4.99212	0.618583	-8.07025	7.02e-16	3.43e-15
BHLHB9	6.29663	-4.973	0.612586	-8.11804	4.74e-16	2.34e-15
ITPK1	6.65383	-4.90547	0.611324	-8.02434	1.02e-15	4.95e-15
COQ2	3.14937	-4.83233	0.641475	-7.53315	4.95e-14	2.23e-13
LINC02497	34.4516	-4.76192	0.305204	-15.6024	7.01e-55	9.9e-54
PGPEP1	5.43357	-4.74919	0.617281	-7.69373	1.43e-14	6.58e-14
SCLY	5.14011	-4.74868	0.615812	-7.71125	1.25e-14	5.75e-14
BBOX1-AS1	3.05754	-4.72598	0.637532	-7.41293	1.24e-13	5.45e-13
SNORD56	9.71953	-4.71937	0.570827	-8.2676	1.37e-16	6.87e-16
RAMP1	39.5865	-4.70327	0.277811	-16.9297	2.72e-64	4.45e-63
S100A7	3.57243	-4.66193	0.638796	-7.298	2.92e-13	1.27e-12
CLDN10-AS1	3.58416	-4.65981	0.624768	-7.45846	8.75e-14	3.89e-13
LINC00620	22.9313	-4.65869	0.360428	-12.9254	3.23e-38	3.22e-37
GLS	2.87748	-4.6575	0.637466	-7.30628	2.75e-13	1.19e-12
METTL15	6.73694	-4.64653	0.611721	-7.59583	3.06e-14	1.39e-13
NCOA6	2.78016	-4.62856	0.636362	-7.27348	3.5e-13	1.52e-12
LOC100507144	35.8386	-4.60858	0.282732	-16.3001	9.85e-60	1.51e-58
FAM47E-STBD1	2.64394	-4.53486	0.639294	-7.09355	1.31e-12	5.5e-12
SLC7A14	2.59851	-4.50209	0.652926	-6.89526	5.38e-12	2.2e-11
CDC42EP4	149.965	-4.48624	0.136507	-32.8645	7.07e-237	5.81e-235
ARMC5	11.5388	-4.41503	0.470162	-9.39043	5.98e-21	3.54e-20
ART3	2.40914	-4.39163	0.655966	-6.69491	2.16e-11	8.56e-11
LOC646588	7.98161	-4.3859	0.565483	-7.75603	8.76e-15	4.08e-14
UBE2F	5.7021	-4.37935	0.612018	-7.15559	8.33e-13	3.54e-12
MIR6772	11.1338	-4.37443	0.474617	-9.21675	3.06e-20	1.77e-19
MIR5579	103.596	-4.34726	0.155216	-28.0079	1.3e-172	6.98e-171
ADAMTS6	15.4746	-4.34134	0.400269	-10.8461	2.08e-27	1.54e-26
LINC01060	8.63286	-4.32334	0.529847	-8.1596	3.36e-16	1.67e-15
FER1L6	2.86674	-4.32177	0.642015	-6.73157	1.68e-11	6.7e-11
TMEM132E	7.70967	-4.2863	0.570896	-7.50802	6e-14	2.69e-13
NLRC4	3.81172	-4.28075	0.628838	-6.80739	9.94e-12	4.02e-11
FCAMR	3.09966	-4.27809	0.630418	-6.78611	1.15e-11	4.64e-11
MIR4741	14.5208	-4.27556	0.403724	-10.5903	3.31e-26	2.35e-25
LINC00964	11.4595	-4.26749	0.451395	-9.454	3.26e-21	1.95e-20
PDZK1IP1	2.61593	-4.25488	0.639289	-6.65564	2.82e-11	1.11e-10
SLC5A12	7.16081	-4.24551	0.566868	-7.48942	6.92e-14	3.09e-13
EPB41L4A-AS1	18.3691	-4.20861	0.362624	-11.606	3.84e-31	3.16e-30
HMGB3P1	10.8793	-4.19885	0.45752	-9.17741	4.42e-20	2.54e-19
CYP4F2	8.00353	-4.19128	0.53422	-7.8456	4.31e-15	2.03e-14
SELE	2.04282	-4.18797	0.654105	-6.4026	1.53e-10	5.76e-10
PHF6	5.28805	-4.18646	0.617912	-6.77518	1.24e-11	5e-11
GTF2H1	3.12902	-4.18524	0.636953	-6.57073	5.01e-11	1.94e-10
SHROOM3	2.06557	-4.18519	0.656769	-6.37239	1.86e-10	6.97e-10
KCNIP4-IT1	2.92859	-4.14658	0.631157	-6.56981	5.04e-11	1.95e-10
EIF3E	9.88139	-4.14245	0.482825	-8.57962	9.52e-18	5.01e-17
FKBP9P1	63.6352	-4.08613	0.183627	-22.2524	1.07e-109	3.33e-108
SPATA13-AS1	15.5351	-4.04966	0.365287	-11.0862	1.46e-28	1.11e-27
MIR4662A	68.3571	-4.04528	0.177559	-22.7827	6.8e-115	2.24e-113
RIOK3	3.91987	-4.04317	0.62266	-6.49338	8.39e-11	3.2e-10
ASB4	6.24615	-4.0252	0.570782	-7.05208	1.76e-12	7.39e-12
CLRN1-AS1	2.3381	-4.02471	0.651223	-6.18023	6.4e-10	2.33e-09
PLEKHS1	77.608	-4.0081	0.161022	-24.8917	9.15e-137	3.7e-135
API5	9.8808	-4.00092	0.453455	-8.82319	1.11e-18	6.07e-18
HELZ-AS1	31.107	-3.99986	0.270287	-14.7986	1.5e-49	1.89e-48
SEMA5A-AS1	66.9074	-3.99062	0.172708	-23.1061	4.02e-118	1.38e-116
MIR622	6.99362	-3.98159	0.531188	-7.49563	6.6e-14	2.95e-13
MAP2K3	11.4584	-3.97823	0.41925	-9.48891	2.33e-21	1.4e-20
KLHL28	4.31418	-3.97731	0.624472	-6.36908	1.9e-10	7.12e-10
CEP89	15.074	-3.94514	0.355768	-11.0891	1.42e-28	1.08e-27
COX10-DT	2.50744	-3.88674	0.64034	-6.06981	1.28e-09	4.57e-09
MIR4720	20.1702	-3.87528	0.302534	-12.8094	1.45e-37	1.42e-36
GLRB	2.03831	-3.82646	0.658821	-5.80805	6.32e-09	2.16e-08
MIR4300	1.93273	-3.81502	0.653069	-5.84168	5.17e-09	1.78e-08
LINC02618	6.13315	-3.81175	0.541097	-7.04449	1.86e-12	7.79e-12
BECN2	19.5999	-3.80184	0.306973	-12.3849	3.15e-35	2.9e-34
LOC100507053	3.79973	-3.79769	0.622743	-6.09833	1.07e-09	3.85e-09
PON2	3.37482	-3.78477	0.632694	-5.982	2.2e-09	7.75e-09
CYP51A1-AS1	2.85221	-3.77573	0.633335	-5.96166	2.5e-09	8.75e-09
ERFE	3.25157	-3.76781	0.63121	-5.96917	2.38e-09	8.37e-09
KIAA1217	1.56545	-3.76072	0.716028	-5.2522	1.5e-07	4.65e-07
LOC388282	1.83519	-3.75635	0.669452	-5.61107	2.01e-08	6.6e-08
IRF1-AS1	1.60995	-3.73993	0.690078	-5.41958	5.97e-08	1.89e-07
BEND4	2.10822	-3.71669	0.696217	-5.3384	9.38e-08	2.93e-07
LOC100126447	5.66417	-3.66218	0.538743	-6.79763	1.06e-11	4.29e-11
GRM7-AS3	4.91028	-3.65559	0.575389	-6.35325	2.11e-10	7.87e-10
NAF1	11.8778	-3.64736	0.368061	-9.90964	3.78e-23	2.43e-22
PCCB	6.35968	-3.63778	0.508709	-7.151	8.61e-13	3.65e-12
PLA2G2F	1.69129	-3.6353	0.693647	-5.24085	1.6e-07	4.93e-07
SCARB2	1.6948	-3.60298	0.682215	-5.28129	1.28e-07	3.98e-07
GK2	1.35842	-3.59822	0.702353	-5.12309	3.01e-07	9.06e-07
VTA1	1.57988	-3.579	0.673285	-5.31573	1.06e-07	3.32e-07
EPB41	3.47113	-3.56978	0.63592	-5.61357	1.98e-08	6.51e-08
MIR4474	14.021	-3.56402	0.33283	-10.7082	9.31e-27	6.77e-26
SLITRK6	18.0981	-3.54728	0.291799	-12.1566	5.29e-34	4.71e-33
MIR6088	91.7979	-3.53771	0.138144	-25.6089	1.21e-144	5.2e-143
DUX4	8.51836	-3.53567	0.428449	-8.25225	1.55e-16	7.8e-16
TIMP3	20.0962	-3.4941	0.27065	-12.91	3.95e-38	3.91e-37
IRX6	1.86686	-3.47814	0.66648	-5.21867	1.8e-07	5.53e-07
HMGCS2	1.59964	-3.46675	0.675017	-5.1358	2.81e-07	8.49e-07
PSMD14	106.482	-3.44908	0.11634	-29.6464	3.77e-193	2.35e-191
CLDN2	3.72022	-3.4476	0.617527	-5.58292	2.37e-08	7.72e-08
SNORA74A	6.08534	-3.42514	0.487413	-7.02718	2.11e-12	8.81e-12
SESN1	9.2693	-3.4243	0.397413	-8.61647	6.9e-18	3.65e-17
CRNKL1	2.47614	-3.42354	0.677505	-5.05316	4.35e-07	1.3e-06
CENPE	1.19247	-3.42299	0.693785	-4.93379	8.06e-07	2.36e-06
UNC50	1.87107	-3.39684	0.704009	-4.825	1.4e-06	4.02e-06
TET2-AS1	7.74403	-3.3808	0.430069	-7.86106	3.81e-15	1.8e-14
LINC01741	70.8252	-3.37577	0.141702	-23.823	1.93e-125	7.04e-124
MIR297	4.11672	-3.36933	0.582145	-5.78779	7.13e-09	2.42e-08
CHODL	5.18111	-3.36783	0.527418	-6.38549	1.71e-10	6.42e-10
ADAMTS14	13.7762	-3.36127	0.318535	-10.5523	4.96e-26	3.51e-25
ZNF655	37.3162	-3.33452	0.191383	-17.4233	5.49e-68	9.7e-67
MCHR2-AS1	5.5373	-3.32486	0.496548	-6.69595	2.14e-11	8.5e-11
CCDC26	4.43973	-3.29944	0.556754	-5.92622	3.1e-09	1.08e-08
SST	1.69135	-3.29634	0.679495	-4.85116	1.23e-06	3.54e-06
NRBF2	45.8185	-3.29156	0.178021	-18.4897	2.5e-76	5.12e-75
MIR4684	158.066	-3.28883	0.0928018	-35.4393	4.25e-275	4.22e-273
ZNF37BP	12.3977	-3.26973	0.346975	-9.42351	4.36e-21	2.6e-20
MIR4317	5.41177	-3.26897	0.493886	-6.61887	3.62e-11	1.42e-10
JPX	1.04549	-3.26772	0.728621	-4.48481	7.3e-06	1.97e-05
XIRP2	90.5033	-3.26699	0.122334	-26.7054	4.08e-157	1.97e-155
ADAT2	1.92445	-3.26674	0.658695	-4.95941	7.07e-07	2.08e-06
SEPTIN7P14	18.6239	-3.26493	0.266535	-12.2495	1.69e-34	1.53e-33
SP100	4.88115	-3.25398	0.519021	-6.26946	3.62e-10	1.34e-09
TSPAN2	1.90323	-3.25167	0.653303	-4.97728	6.45e-07	1.9e-06
CLEC4OP	1.58905	-3.25126	0.683411	-4.7574	1.96e-06	5.55e-06
OR8S1	1.98553	-3.2409	0.677896	-4.78082	1.75e-06	4.98e-06
MTARC2	1.60056	-3.22512	0.689086	-4.68029	2.86e-06	8e-06
CCAT1	5.31831	-3.2126	0.493775	-6.5062	7.71e-11	2.95e-10
TRP-CGG1-2	8.75912	-3.20391	0.37837	-8.46767	2.5e-17	1.29e-16
ILF3-DT	144.087	-3.19526	0.0970842	-32.9123	1.47e-237	1.22e-235
UMPS	0.997394	-3.13889	0.703435	-4.46224	8.11e-06	2.18e-05
GPR3	2.25166	-3.13492	0.672816	-4.6594	3.17e-06	8.83e-06
LMBRD1	40.1181	-3.12311	0.178414	-17.5048	1.32e-68	2.35e-67
PTTG1IP	1.84179	-3.11877	0.684876	-4.55378	5.27e-06	1.44e-05
DPP4	5.86353	-3.11494	0.450842	-6.90916	4.88e-12	2e-11
WIPF2	2.11974	-3.11486	0.650293	-4.78993	1.67e-06	4.76e-06
KLHL34	14.8187	-3.11031	0.29914	-10.3975	2.54e-25	1.75e-24
TTC41P	4.58283	-3.09941	0.519768	-5.96307	2.48e-09	8.68e-09
CAP1	11.3022	-3.09402	0.32425	-9.54206	1.4e-21	8.49e-21
PHLDB2	131.205	-3.08319	0.0962391	-32.0368	3.35e-225	2.5e-223
RBM48	1.52295	-3.08002	0.708312	-4.34839	1.37e-05	3.61e-05
PDP2	1.97163	-3.06897	0.660537	-4.64618	3.38e-06	9.39e-06
CAP2	3.1224	-3.06055	0.60507	-5.05819	4.23e-07	1.26e-06
IMPDH1	0.928675	-3.04756	0.732441	-4.16083	3.17e-05	8.07e-05
PDGFC	23.3806	-3.0423	0.231567	-13.1379	2e-39	2.05e-38
IQCN	22.1325	-3.03642	0.231242	-13.1309	2.19e-39	2.25e-38
S100A7A	0.939123	-3.03458	0.717296	-4.23058	2.33e-05	6.01e-05
GSTM1	2.01299	-3.02194	0.66034	-4.57633	4.73e-06	1.3e-05
CYP4Z2P	2.31441	-3.01303	0.646855	-4.65796	3.19e-06	8.89e-06
GBP2	3.27378	-3.01019	0.599361	-5.02234	5.1e-07	1.51e-06
DLGAP1-AS2	1.16515	-3.00546	0.699629	-4.29579	1.74e-05	4.53e-05
LINC02217	52.9104	-3.00334	0.151984	-19.7609	6.46e-87	1.52e-85
NAALADL2-AS3	1.17074	-2.99348	0.708671	-4.22408	2.4e-05	6.18e-05
LOC102723750	26.9654	-2.99015	0.204513	-14.6209	2.07e-48	2.55e-47
MYO1C	1.9714	-2.98953	0.657986	-4.54345	5.53e-06	1.51e-05
SPEGNB	0.914338	-2.98916	0.742663	-4.02492	5.7e-05	0.000141425
IL20	1.00326	-2.97901	0.79905	-3.72819	0.000192861	0.000451931
MIR548T	7.02479	-2.97638	0.405035	-7.34845	2.01e-13	8.77e-13
SRRM1	9.77045	-2.96793	0.353071	-8.40605	4.24e-17	2.17e-16
MIR3116-1	22.9123	-2.96387	0.219104	-13.5272	1.08e-41	1.17e-40
LINC00434	1.37957	-2.96372	0.678751	-4.36643	1.26e-05	3.33e-05
CSE1L-DT	0.827657	-2.96258	0.811399	-3.65121	0.000261011	0.000602692
DMBX1	12.3492	-2.95623	0.30183	-9.79433	1.19e-22	7.53e-22
KIAA2012	2.32895	-2.95461	0.652426	-4.52865	5.94e-06	1.61e-05
GRIK3	137.972	-2.94787	0.0908064	-32.4632	3.52e-231	2.8e-229
PSPH	1.53449	-2.94456	0.680494	-4.3271	1.51e-05	3.96e-05
CENPV	1.68486	-2.94116	0.698846	-4.2086	2.57e-05	6.59e-05
SCGB3A2	37.9893	-2.93581	0.170724	-17.1963	2.83e-66	4.86e-65
B3GNT3	31.418	-2.9254	0.187066	-15.6383	3.99e-55	5.66e-54
LINC02291	48.7416	-2.91456	0.150261	-19.3967	8.23e-84	1.84e-82
EPPIN-WFDC6	0.854731	-2.91262	0.746374	-3.90236	9.53e-05	0.000230613
KLHDC8B	1.55349	-2.91258	0.678476	-4.29282	1.76e-05	4.59e-05
LEKR1	4.00463	-2.90298	0.525499	-5.52423	3.31e-08	1.07e-07
TXK	5.80064	-2.88946	0.440282	-6.56275	5.28e-11	2.04e-10
CLCN2	14.9109	-2.88733	0.269395	-10.7179	8.39e-27	6.1e-26
LINC01933	15.7595	-2.8749	0.268638	-10.7018	9.98e-27	7.25e-26
MIR1262	43.8629	-2.86259	0.157137	-18.2172	3.77e-74	7.45e-73
STK24	1.57874	-2.86035	0.724853	-3.94611	7.94e-05	0.000193841
TMEM123	0.950621	-2.8603	0.724952	-3.9455	7.96e-05	0.000194314
PPP1R14A	1.19968	-2.84081	0.702714	-4.04263	5.29e-05	0.000131684
LAMB2P1	1.00414	-2.83969	0.737633	-3.84973	0.000118249	0.000283452
MIR2276	1.21049	-2.81786	0.694181	-4.05926	4.92e-05	0.000122995
MIR593	0.806378	-2.81749	0.755779	-3.72792	0.000193065	0.000452353
RAET1E-AS1	4.46228	-2.8165	0.47559	-5.92213	3.18e-09	1.11e-08
MIR4652	1.18661	-2.79141	0.705822	-3.95484	7.66e-05	0.000187321
LACTB	22.7085	-2.78783	0.212675	-13.1084	2.95e-39	3.01e-38
PIGY	1.78974	-2.78756	0.667329	-4.17719	2.95e-05	7.53e-05
OR7E85BP	1.16275	-2.78278	0.694361	-4.00768	6.13e-05	0.000151623
NDUFAF2	3.41584	-2.78001	0.58183	-4.77804	1.77e-06	5.04e-06
GBP7	76.5812	-2.76266	0.11781	-23.4501	1.32e-121	4.63e-120
ZNF367	4.21521	-2.76062	0.496579	-5.55927	2.71e-08	8.81e-08
SPOP	1.79205	-2.75488	0.667844	-4.12504	3.71e-05	9.38e-05
LINC01256	19.9992	-2.75127	0.233266	-11.7946	4.16e-32	3.52e-31
RTP2	37.9159	-2.7506	0.166977	-16.4729	5.75e-61	8.97e-60
SNORA21	2.3664	-2.73907	1.00014	-2.73869	0.00616851	0.0118617
IL24	3.56155	-2.7327	0.542917	-5.03337	4.82e-07	1.43e-06
MIR7-3HG	1.08261	-2.73092	0.742291	-3.67905	0.000234108	0.000543625
PPP1R1C	39.1377	-2.72676	0.159277	-17.1196	1.06e-65	1.79e-64
MCOLN2	0.707158	-2.72565	0.774568	-3.51893	0.00043329	0.000977069
RBBP8	58.308	-2.72111	0.134075	-20.2953	1.41e-91	3.57e-90
GALNT7	3.13757	-2.72076	0.576318	-4.72094	2.35e-06	6.61e-06
THEMIS	0.983494	-2.71902	0.752373	-3.61393	0.000301592	0.00069216
CARD10	7.66602	-2.71878	0.366092	-7.42649	1.12e-13	4.93e-13
DNALI1	14.9769	-2.7176	0.254159	-10.6925	1.1e-26	8e-26
TSPAN11	0.763105	-2.71297	0.787626	-3.44449	0.000572141	0.00126913
PDE6D	3.19111	-2.70757	0.565755	-4.78576	1.7e-06	4.86e-06
LINC02292	2.58668	-2.70706	0.605594	-4.47009	7.82e-06	2.11e-05
PDS5B	27.2595	-2.7054	0.189242	-14.296	2.32e-46	2.75e-45
FAM91A1	1.10861	-2.69622	0.710483	-3.79492	0.000147693	0.000350712
FBXO2	57.8312	-2.69536	0.133774	-20.1486	2.77e-90	6.87e-89
C1orf127	1.31705	-2.69464	0.689717	-3.90688	9.35e-05	0.000226791
SWT1	3.3759	-2.69097	0.533753	-5.0416	4.62e-07	1.37e-06
SLC4A5	14.7998	-2.68731	0.263842	-10.1853	2.31e-24	1.54e-23
MIR1244-3	1.11079	-2.67855	0.729632	-3.67109	0.000241515	0.000560123
JAGN1	0.738059	-2.67581	0.819858	-3.26375	0.00109949	0.0023509
CRY2	46.942	-2.67151	0.145621	-18.3456	3.58e-75	7.19e-74
ADGRL3	0.693116	-2.66872	0.872136	-3.05998	0.00221349	0.00453765
TSPAN8	0.863152	-2.64977	0.765384	-3.46202	0.000536142	0.00119515
CSF1	43.8938	-2.63697	0.148349	-17.7754	1.1e-70	2.03e-69
USP49	2.94218	-2.63489	0.561458	-4.69294	2.69e-06	7.54e-06
CYRIB	3.31245	-2.62754	0.553207	-4.74964	2.04e-06	5.76e-06
MIR34B	4.5522	-2.62606	0.468504	-5.60519	2.08e-08	6.82e-08
MEIOSIN	71.0984	-2.62597	0.119321	-22.0077	2.43e-107	7.33e-106
CA5BP1	1.58903	-2.61799	0.67435	-3.88224	0.000103499	0.00024942
DBET	2.23608	-2.61783	0.648389	-4.03743	5.4e-05	0.000134487
KCTD3	114.598	-2.61686	0.0910458	-28.7423	1.13e-181	6.48e-180
CMSS1	3.4037	-2.61183	0.535923	-4.87351	1.1e-06	3.18e-06
LOC100287010	71.8532	-2.61074	0.122344	-21.3394	4.89e-101	1.38e-99
MYO6	19.8736	-2.61008	0.218459	-11.9477	6.68e-33	5.76e-32
FRAT2	29.6094	-2.60734	0.179629	-14.5151	9.72e-48	1.18e-46
CYP26A1	65.0032	-2.60578	0.121422	-21.4605	3.64e-102	1.04e-100
ASAP1	3.00029	-2.6057	0.565974	-4.60392	4.15e-06	1.14e-05
FBXO32	0.891794	-2.6056	0.740064	-3.52077	0.000430291	0.000970661
NEDD1	1.19844	-2.59847	0.752007	-3.45538	0.000549527	0.00122293
UBR3	1.59354	-2.59447	0.680117	-3.81475	0.000136322	0.000325089
FAM83A-AS1	15.5944	-2.58801	0.25063	-10.326	5.38e-25	3.67e-24
FAAP24	0.781197	-2.58395	0.835733	-3.09183	0.00198924	0.00410937
TRY-ATA1-1	0.8544	-2.58237	0.751963	-3.43417	0.000594361	0.00131621
FABP12	0.848957	-2.58059	0.766028	-3.3688	0.000754975	0.00164722
CRHR2	5.85527	-2.57961	0.403182	-6.39813	1.57e-10	5.93e-10
TUSC1	2.56387	-2.5786	0.613866	-4.2006	2.66e-05	6.83e-05
RERGL	12.116	-2.57535	0.277779	-9.27122	1.84e-20	1.07e-19
GOLGA8F	0.624719	-2.5689	0.79692	-3.22353	0.00126621	0.00268934
FAM184B	4.14561	-2.56888	0.484138	-5.3061	1.12e-07	3.49e-07
BEND6	0.733847	-2.56817	0.765681	-3.35409	0.000796251	0.00173156
BEX2	125.261	-2.56811	0.0873259	-29.4083	4.3e-190	2.64e-188
TRBV3-1	0.691624	-2.56662	0.816903	-3.14189	0.00167859	0.00350127
PIK3CA	62.1439	-2.5642	0.129668	-19.7751	4.88e-87	1.15e-85
BACH2	0.577189	-2.56148	0.899689	-2.84707	0.00441236	0.00865389
UBXN8	36.2671	-2.56008	0.158302	-16.1722	7.92e-59	1.19e-57
LOC105370295	1.09977	-2.55762	0.757031	-3.37848	0.000728868	0.00159554
LOC145783	4.26924	-2.5507	0.466887	-5.4632	4.68e-08	1.49e-07
CLLU1	0.887659	-2.54885	0.755346	-3.37441	0.00073974	0.00161627
KLRC4-KLRK1	11.9643	-2.54847	0.287011	-8.87934	6.73e-19	3.71e-18
MYRFL	1.62589	-2.5446	0.686956	-3.70417	0.000212088	0.000494854
TXNDC15	7.55941	-2.54191	0.352084	-7.21962	5.21e-13	2.24e-12
OAZ2	1.78782	-2.54131	0.668808	-3.79977	0.000144833	0.000344673
FBXO36	1.24213	-2.53749	0.708992	-3.57901	0.000344898	0.000786765
SEMA5B	3.89469	-2.52829	0.492421	-5.13442	2.83e-07	8.55e-07
ZNF572	0.849768	-2.52762	0.749085	-3.37428	0.000740091	0.00161685
HOXC-AS2	49.3884	-2.52263	0.134329	-18.7795	1.11e-78	2.36e-77
HMX1	11.8716	-2.52055	0.284617	-8.85595	8.3e-19	4.56e-18
USP5	4.40646	-2.52046	0.453529	-5.55744	2.74e-08	8.89e-08
DNAJC3	1.21553	-2.50101	0.701607	-3.56468	0.0003643	0.000828571
MIR196A2	41.0646	-2.50001	0.148978	-16.7811	3.36e-63	5.39e-62
FBXO7	42.496	-2.49531	0.145986	-17.0928	1.68e-65	2.83e-64
NUPR2	0.631651	-2.48577	0.857893	-2.89753	0.00376118	0.00744865
RUNX1T1	87.4429	-2.48576	0.103346	-24.0527	7.82e-128	2.93e-126
OR5H6	3.35327	-2.48378	0.532346	-4.66573	3.08e-06	8.56e-06
LINC02620	11.1135	-2.48367	0.284151	-8.74069	2.32e-18	1.25e-17
CSAG1	1.49714	-2.48341	0.688779	-3.60552	0.000311529	0.000713991
LINC01424	4.75496	-2.48247	0.44025	-5.63878	1.71e-08	5.65e-08
PHOSPHO1	1.25473	-2.47592	0.721077	-3.43364	0.000595542	0.00131866
PCYOX1	154.589	-2.47401	0.0795852	-31.0863	3.69e-212	2.52e-210
LINC02428	7.46404	-2.47302	0.349634	-7.07317	1.51e-12	6.36e-12
NFASC	32.8409	-2.47233	0.164284	-15.0491	3.5e-51	4.55e-50
EMX1	2.03109	-2.46623	0.655782	-3.76075	0.000169406	0.000399807
PADI4	79.3312	-2.46542	0.10783	-22.864	1.06e-115	3.53e-114
GCNT4	89.2024	-2.46481	0.104244	-23.6447	1.34e-123	4.8e-122
CRTC1	1.00939	-2.46383	0.734657	-3.35372	0.00079734	0.00173373
LOC101929535	0.990241	-2.46327	0.723837	-3.40307	0.000666333	0.00146698
KIRREL2	3.29956	-2.461	0.526421	-4.67497	2.94e-06	8.2e-06
BRINP3	1.152	-2.45606	0.708719	-3.46549	0.000529264	0.00118096
LINC00938	4.20306	-2.45472	0.475067	-5.16709	2.38e-07	7.22e-07
DEFB118	197.27	-2.45423	0.0697329	-35.1948	2.4e-271	2.34e-269
SH3RF3-AS1	0.58756	-2.4542	0.832112	-2.94936	0.00318432	0.00638072
HELZ	133.245	-2.44845	0.0819423	-29.8802	3.56e-196	2.25e-194
CELA2B	0.768143	-2.44739	0.749652	-3.2647	0.00109581	0.00234385
DPF1	1.00919	-2.44706	0.736374	-3.32312	0.000890167	0.00192448
SYNJ2-IT1	52.1842	-2.44455	0.135624	-18.0245	1.25e-72	2.4e-71
KLHL11	1.39075	-2.44185	0.688894	-3.54459	0.000393221	0.000891389
MRPS21	111.148	-2.44121	0.0913313	-26.7292	2.16e-157	1.05e-155
GHR	1.7555	-2.43804	0.670526	-3.63601	0.000276897	0.000637859
RBM24	1.01076	-2.43774	0.74683	-3.26411	0.00109807	0.00234842
FOLR2	0.971692	-2.43575	0.720849	-3.379	0.000727497	0.00159272
ENTPD6	186.33	-2.42647	0.0704598	-34.4377	6.88e-260	6.26e-258
LOC100240735	4.14273	-2.42399	0.447605	-5.41548	6.11e-08	1.94e-07
SNORD113-1	0.945412	-2.42182	0.720073	-3.3633	0.000770172	0.0016786
MIR3191	2.33993	-2.41991	0.623895	-3.87871	0.000105012	0.000252934
CCNYL6	6.74177	-2.41911	0.35626	-6.79028	1.12e-11	4.51e-11
ATRIP	0.66817	-2.41459	0.893767	-2.70159	0.0069009	0.0131701
LINC00207	0.739719	-2.41	0.781541	-3.08365	0.0020448	0.00421803
MAFK	0.613707	-2.40761	0.785288	-3.0659	0.00217018	0.00445876
IL16	3.00791	-2.40722	0.543149	-4.43196	9.34e-06	2.49e-05
IGDCC3	3.71918	-2.40233	0.509241	-4.71748	2.39e-06	6.71e-06
ESS2	0.901019	-2.39942	0.766453	-3.13055	0.00174482	0.00363367
TMEM64	4.14969	-2.39563	0.481451	-4.97585	6.5e-07	1.91e-06
LINC02800	7.29027	-2.39194	0.339337	-7.04886	1.8e-12	7.56e-12
ITM2C	230.897	-2.39157	0.0757314	-31.5797	7.02e-219	5.05e-217
GSTA2	0.885687	-2.38157	0.75141	-3.16947	0.00152717	0.00320642
ADGRB2	9.6124	-2.37861	0.308272	-7.71595	1.2e-14	5.55e-14
TBC1D5	0.735618	-2.3782	0.761647	-3.12244	0.0017936	0.00372812
FAM221A	0.761877	-2.37253	0.794286	-2.987	0.00281729	0.00569152
LOC102723728	0.96986	-2.37151	0.826563	-2.86913	0.00411608	0.00810979
LINC01010	62.0749	-2.36866	0.116436	-20.343	5.35e-92	1.36e-90
MIR4254	69.9094	-2.3628	0.109974	-21.485	2.15e-102	6.18e-101
MIR4420	2.18705	-2.36187	0.611089	-3.86502	0.000111082	0.000266999
PRDM15	32.0763	-2.36163	0.162071	-14.5716	4.26e-48	5.22e-47
ALS2	17.493	-2.35915	0.223294	-10.5652	4.32e-26	3.07e-25
ZNF451-AS1	7.01437	-2.35604	0.350307	-6.72565	1.75e-11	6.97e-11
ACSM2B	59.0304	-2.35477	0.119957	-19.6301	8.55e-86	1.97e-84
CIDEC	76.7665	-2.35185	0.109378	-21.5021	1.49e-102	4.28e-101
CD177	0.734343	-2.34075	0.79816	-2.93268	0.00336051	0.00670687
ATRAID	0.919257	-2.3382	0.740206	-3.15885	0.00158395	0.00331698
DENND6A	0.81943	-2.32928	0.761793	-3.05762	0.002231	0.00457101
LINC02767	0.56538	-2.32454	0.978933	-2.37456	0.0175697	0.0312295
MARCO	0.611478	-2.32089	0.865394	-2.68189	0.00732073	0.0139196
MIR4323	38.2661	-2.31979	0.147942	-15.6804	2.06e-55	2.93e-54
NUP43	4.59327	-2.31826	0.43024	-5.3883	7.11e-08	2.24e-07
LINC00313	210.448	-2.31433	0.0640663	-36.1239	9.55e-286	1.03e-283
MIR3132	1.83503	-2.31342	0.667073	-3.46802	0.00052431	0.00117061
STK11IP	6.89596	-2.30737	0.350362	-6.58566	4.53e-11	1.76e-10
MIR3978	0.845397	-2.306	0.790361	-2.91765	0.00352678	0.00701297
TFRC	11.4138	-2.30317	0.269094	-8.55897	1.14e-17	5.97e-17
LINC02109	134.1	-2.29921	0.0859149	-26.7615	9.08e-158	4.44e-156
LOC101929622	1.02056	-2.29748	0.728782	-3.15249	0.00161886	0.0033851
NFIL3	0.730907	-2.29458	0.760601	-3.0168	0.00255455	0.00518964
SNORD43	76.0359	-2.29032	0.108203	-21.167	1.93e-99	5.29e-98
OR8D2	3.23201	-2.28454	0.494347	-4.62133	3.81e-06	1.05e-05
SHISA6	0.922381	-2.28393	0.770792	-2.96309	0.00304565	0.00612208
ITGB5	1.54226	-2.28367	0.676645	-3.37499	0.000738172	0.00161342
MIR6732	0.901207	-2.2788	0.735634	-3.09774	0.00195003	0.00403468
ATP2B1	39.2947	-2.27825	0.142383	-16.0009	1.26e-57	1.86e-56
ASZ1	0.923148	-2.27515	0.725173	-3.13739	0.00170461	0.00355354
CPSF4	61.5182	-2.27339	0.117654	-19.3227	3.46e-83	7.72e-82
B3GALT5	0.524659	-2.26937	0.857857	-2.64539	0.00815974	0.0154071
MED16	31.5093	-2.26833	0.171321	-13.2402	5.14e-40	5.37e-39
PSG2	1.62333	-2.25977	0.698864	-3.23349	0.00122286	0.00260176
BDNF	2.66059	-2.2579	0.541712	-4.16809	3.07e-05	7.82e-05
ACADL	4.38934	-2.25611	0.4224	-5.34117	9.23e-08	2.89e-07
TRPV2	1.09612	-2.25273	0.797635	-2.82426	0.00473905	0.0092583
SPRR3	0.554325	-2.2505	0.878824	-2.56081	0.0104427	0.01936
MYC	42.5354	-2.2463	0.144185	-15.5793	1.01e-54	1.41e-53
C1QL3	18.7534	-2.24615	0.209388	-10.7272	7.58e-27	5.52e-26
PRL	33.88	-2.24559	0.153849	-14.596	2.98e-48	3.66e-47
LOC100132874	8.63857	-2.24385	0.302793	-7.41051	1.26e-13	5.55e-13
PLGLB1	42.3134	-2.24089	0.136262	-16.4454	9.04e-61	1.41e-59
NAT14	34.5896	-2.23994	0.151167	-14.8177	1.13e-49	1.43e-48
ZBTB20-AS1	4.29425	-2.23645	0.439531	-5.08826	3.61e-07	1.08e-06
LOC644277	4.67138	-2.23613	0.415118	-5.38674	7.17e-08	2.26e-07
TAGLN3	0.600253	-2.23544	0.819367	-2.72825	0.00636706	0.0122244
INGX	1.07231	-2.23266	0.717176	-3.11313	0.00185115	0.00384042
TMUB2	0.582697	-2.23249	0.90286	-2.47269	0.01341	0.0243102
ZMYND12	44.0625	-2.23002	0.137807	-16.1822	6.73e-59	1.01e-57
LINC00661	0.852017	-2.23001	0.778479	-2.86458	0.00417564	0.00822101
SSC5D	0.974248	-2.22887	0.772567	-2.88501	0.00391398	0.00773054
CYP4F35P	2.39261	-2.2277	0.586787	-3.79643	0.000146794	0.000348801
SLC35A3	0.871444	-2.22558	0.748615	-2.97293	0.00294974	0.00594287
LOC101929710	0.549555	-2.22524	0.960869	-2.31586	0.020566	0.0360427
SETSIP	1.03744	-2.2238	0.72483	-3.06803	0.00215475	0.00442914
SLC38A6	2.28196	-2.22257	0.575934	-3.85908	0.000113817	0.000273323
GPR171	0.529681	-2.21812	0.833282	-2.66191	0.00776996	0.0147207
LOC440896	0.859356	-2.21538	0.857735	-2.58282	0.00979951	0.0182756
TRP-AGG2-3	0.658617	-2.211	0.835245	-2.64712	0.00811799	0.0153345
LOC100996671	2.03128	-2.20849	0.625814	-3.529	0.00041714	0.000942951
TMEM88B	0.570601	-2.20599	0.858332	-2.57009	0.0101672	0.0188946
LOC105374297	1.24827	-2.20296	0.717273	-3.07129	0.00213136	0.00438337
ATPAF2	0.487867	-2.20094	0.848813	-2.59296	0.00951549	0.0177746
SPART-AS1	3.00713	-2.19941	0.531303	-4.13965	3.48e-05	8.82e-05
GBP5	0.634015	-2.19875	0.77233	-2.8469	0.00441468	0.00865752
SPAG5	2.2779	-2.19798	0.583517	-3.76677	0.000165371	0.000390782
NUAK2	106.852	-2.19102	0.087185	-25.1307	2.29e-139	9.6e-138
PEX1	24.6791	-2.18992	0.179645	-12.1903	3.5e-34	3.13e-33
ZNF639	40.3885	-2.18121	0.139485	-15.6376	4.03e-55	5.71e-54
ECI2-DT	0.774677	-2.18033	0.763811	-2.85455	0.00430982	0.00846654
MLLT3	7.26918	-2.17982	0.328608	-6.6335	3.28e-11	1.29e-10
PYURF	64.1312	-2.17742	0.112138	-19.4174	5.5e-84	1.24e-82
TNNC2	3.79324	-2.17665	0.442691	-4.91685	8.79e-07	2.57e-06
TENT5D	1.6474	-2.17603	0.662556	-3.28429	0.00102241	0.00219396
RAB3IP	0.789317	-2.17428	0.776858	-2.79881	0.00512918	0.00997515
DGCR11	0.937043	-2.17032	0.744686	-2.91441	0.00356357	0.00708233
RPS3A	68.8927	-2.16812	0.107938	-20.0868	9.64e-90	2.37e-88
CCDC13-AS2	0.539981	-2.16743	0.870658	-2.48942	0.0127953	0.0232803
MIR548AH	2.66313	-2.16476	0.580877	-3.72671	0.000193993	0.000454295
SFXN5	4.04819	-2.16277	0.453354	-4.77061	1.84e-06	5.22e-06
OGT	0.967861	-2.16116	0.780326	-2.76956	0.00561325	0.0108538
MIR424	3.37105	-2.15674	0.499355	-4.31906	1.57e-05	4.11e-05
NCF2	35.9072	-2.15658	0.147322	-14.6385	1.6e-48	1.97e-47
LOC101929719	12.9647	-2.15538	0.243614	-8.84751	8.95e-19	4.91e-18
TBR1	1.20614	-2.15443	0.716907	-3.00517	0.00265434	0.00538351
CYGB	1.5879	-2.14981	0.658071	-3.26683	0.00108759	0.00232681
ANO9	54.1828	-2.14602	0.125138	-17.1493	6.37e-66	1.08e-64
LINC01881	1.7101	-2.14543	0.667805	-3.21266	0.00131513	0.00278652
SPATA6	2.59963	-2.14455	0.551313	-3.8899	0.000100287	0.000241995
AASS	0.996258	-2.14105	0.762203	-2.80903	0.00496911	0.00968114
NLRP9	1.57406	-2.13757	0.68464	-3.12218	0.00179518	0.00373058
NAALADL2-AS2	0.477561	-2.13705	0.948137	-2.25394	0.0241998	0.0419222
TEX36	2.28145	-2.13664	0.603084	-3.54285	0.000395825	0.000896741
GRIK1-AS2	0.823343	-2.13594	0.741197	-2.88174	0.00395484	0.00780791
DHX9	1.94742	-2.12894	0.626013	-3.4008	0.000671887	0.00147745
IGKV5-2	1.67089	-2.12721	0.688461	-3.0898	0.00200291	0.00413623
KISS1R	1.1862	-2.12306	0.73644	-2.88287	0.00394072	0.0077817
FAM200A	0.810184	-2.12081	0.793763	-2.67184	0.00754357	0.0143153
ARSJ	16.4869	-2.11861	0.224211	-9.44919	3.41e-21	2.04e-20
LOC100134391	0.791645	-2.11757	0.755815	-2.8017	0.00508343	0.00989033
GHRLOS	29.2968	-2.1167	0.17776	-11.9076	1.08e-32	9.29e-32
ZNF438	181.919	-2.11432	0.0678344	-31.1688	2.82e-213	1.94e-211
RN7SL1	0.838723	-2.11425	0.779877	-2.711	0.00670811	0.0128273
SIRT1	23.9449	-2.11338	0.178528	-11.8378	2.49e-32	2.12e-31
MRPL47	0.60685	-2.11168	0.834614	-2.53013	0.0114019	0.0209762
BIRC6	35.4329	-2.11156	0.152459	-13.85	1.27e-43	1.44e-42
TTC22	1.32433	-2.10717	0.694538	-3.03391	0.00241405	0.00492261
PRCD	51.9187	-2.1068	0.120445	-17.4918	1.65e-68	2.94e-67
ACOT13	1.45118	-2.10374	0.691135	-3.0439	0.00233534	0.00477104
MIRLET7A3	9.87049	-2.09835	0.276819	-7.58022	3.45e-14	1.56e-13
NTN4	103.678	-2.09194	0.0956545	-21.8698	5.04e-106	1.5e-104
NME1	138.175	-2.09076	0.0753801	-27.7363	2.55e-169	1.33e-167
PSEN2	5.83567	-2.09012	0.358151	-5.83585	5.35e-09	1.84e-08
GCM1	0.497191	-2.08752	0.864267	-2.41537	0.0157192	0.0281897
BEND5	0.515743	-2.08337	0.871883	-2.3895	0.0168711	0.0300979
CT45A8	128.096	-2.08264	0.0788662	-26.4072	1.13e-153	5.34e-152
MTERF4	0.585829	-2.07988	0.812314	-2.56043	0.0104542	0.0193774
TCF24	7.24893	-2.07912	0.325806	-6.38149	1.75e-10	6.58e-10
TRGV8	2.93273	-2.07878	0.500055	-4.1571	3.22e-05	8.19e-05
LINC01258	2.25537	-2.07561	0.606323	-3.42327	0.00061872	0.00136737
LOC101927055	0.983577	-2.07273	0.729327	-2.84198	0.00448344	0.00878864
PDCL	73.8824	-2.06867	0.100626	-20.558	6.53e-94	1.7e-92
NDRG2	1.84863	-2.06852	0.627874	-3.29448	0.000986031	0.0021191
IMPA1	3.32354	-2.06768	0.492966	-4.19436	2.74e-05	7.01e-05
CADM2-AS2	96.3228	-2.06705	0.0916586	-22.5516	1.3e-112	4.13e-111
LOC100652833	3.73544	-2.06185	0.444469	-4.63892	3.5e-06	9.72e-06
LRRC49	3.5753	-2.05833	0.445406	-4.62125	3.81e-06	1.06e-05
SERP1	0.987239	-2.05773	0.737897	-2.78864	0.00529293	0.0102731
PDXP	3.04937	-2.05672	0.506429	-4.06121	4.88e-05	0.000122021
SUMO3	3.05803	-2.0562	0.500519	-4.10813	3.99e-05	0.000100525
ZNF117	0.646037	-2.05594	0.789149	-2.60526	0.00918044	0.0171817
AKR1C2	0.444007	-2.05561	0.880143	-2.33554	0.019515	0.0343636
CFAP74	4.48288	-2.05284	0.413077	-4.96962	6.71e-07	1.97e-06
WASF2	9.6244	-2.05122	0.277246	-7.39854	1.38e-13	6.07e-13
QDPR	0.6292	-2.05076	0.848353	-2.41734	0.0156344	0.0280567
S100A12	0.467565	-2.04927	0.893316	-2.294	0.0217903	0.0380441
CAPS2	0.979096	-2.04472	0.728488	-2.8068	0.00500358	0.00974317
DHH	14.6689	-2.04438	0.233253	-8.76465	1.87e-18	1.02e-17
LINC00653	113.151	-2.04393	0.0916056	-22.3123	2.81e-110	8.78e-109
GLIPR1	14.5032	-2.04226	0.232219	-8.79455	1.44e-18	7.81e-18
FEM1A	0.711473	-2.03943	0.780179	-2.61405	0.00894752	0.0167781
C4orf36	124.426	-2.03869	0.0824401	-24.7293	5.17e-135	2.06e-133
LINC02138	24.7983	-2.0386	0.175265	-11.6315	2.85e-31	2.36e-30
CPO	228.979	-2.03825	0.0604593	-33.7128	3.75e-249	3.27e-247
UCKL1	4.55691	-2.03774	0.393405	-5.17974	2.22e-07	6.77e-07
GTF2E2	1.34167	-2.03253	0.73708	-2.75754	0.00582389	0.0112329
ZNF787	94.9723	-2.03056	0.0907942	-22.3645	8.73e-111	2.75e-109
HOXC-AS1	0.965789	-2.0305	0.767029	-2.64723	0.00811537	0.0153312
UBE2D4	0.725123	-2.03018	0.849662	-2.38939	0.0168762	0.030104
TMEM256-PLSCR3	104.91	-2.02668	0.0842494	-24.0557	7.27e-128	2.73e-126
HPRT1	3.39067	-2.02613	0.459388	-4.41049	1.03e-05	2.75e-05
VAV3	4.20886	-2.02462	0.419749	-4.82341	1.41e-06	4.05e-06
DLSTP1	1.16558	-2.01857	0.71151	-2.83702	0.00455373	0.0089217
LIX1L	28.3137	-2.0179	0.173143	-11.6545	2.18e-31	1.8e-30
RBM3	0.631904	-2.01586	0.833763	-2.41778	0.0156153	0.0280278
CTSE	1.35701	-2.00996	0.715283	-2.81002	0.00495382	0.00965441
LOC101927657	4.27708	-2.00973	0.424678	-4.73235	2.22e-06	6.26e-06
MAPKAPK2	5.89359	-2.00823	0.349674	-5.74316	9.29e-09	3.12e-08
RNFT2	59.5908	-2.00233	0.112807	-17.7501	1.72e-70	3.17e-69
BARX2	1.38221	-2.00179	0.687335	-2.9124	0.00358669	0.00712291
YPEL4	48.7495	-2.00174	0.121661	-16.4534	7.92e-61	1.24e-59
CCL5	180.591	-2.00063	0.0700235	-28.5709	1.55e-179	8.69e-178
DCTN3	0.775429	-1.99872	0.776703	-2.57334	0.0100723	0.0187333
ATRX	56.3572	-1.99828	0.118033	-16.9298	2.71e-64	4.45e-63
FYB2	0.59814	-1.99702	0.811061	-2.46223	0.0138076	0.0249894
MIR559	208.308	-1.99668	0.0594676	-33.5759	3.77e-247	3.23e-245
PTCH2	4.33999	-1.99658	0.432927	-4.61183	3.99e-06	1.1e-05
ACTG2	7.45023	-1.99141	0.305553	-6.51738	7.15e-11	2.75e-10
SLC5A7	1.61081	-1.99104	0.668714	-2.97741	0.00290694	0.00586047
LINC01828	1.14184	-1.98814	0.727216	-2.73391	0.00625871	0.0120301
MIR1269A	5.44202	-1.98814	0.374393	-5.3103	1.09e-07	3.41e-07
CD82	5.55965	-1.98734	0.354362	-5.60824	2.04e-08	6.71e-08
MAP4	2.03795	-1.98545	0.597479	-3.32305	0.000890397	0.00192475
NDUFS7	1.22065	-1.98418	0.700994	-2.83052	0.00464724	0.00908565
SEMA6A-AS1	3.93976	-1.98326	0.416271	-4.76435	1.89e-06	5.38e-06
EBLN3P	3.06275	-1.98318	0.476955	-4.158	3.21e-05	8.16e-05
ANKRD27	20.7	-1.98291	0.184509	-10.747	6.13e-27	4.47e-26
APEX2	1.02321	-1.98012	0.734722	-2.69507	0.00703747	0.0134058
PKD1L2	22.9109	-1.97983	0.185969	-10.646	1.82e-26	1.31e-25
TRA2B	16.5218	-1.97771	0.223986	-8.82963	1.05e-18	5.74e-18
CDRT15P3	10.1864	-1.97723	0.276767	-7.14402	9.06e-13	3.84e-12
MAN1B1-DT	0.809137	-1.97391	0.782197	-2.52355	0.0116178	0.021331
RPL26L1	2.10244	-1.97276	0.623619	-3.16341	0.00155931	0.00326982
MIR3188	2.25029	-1.97217	0.557323	-3.53865	0.000402172	0.000910785
DND1	5.46771	-1.97141	0.355628	-5.54347	2.97e-08	9.6e-08
SLFN12L	1.09085	-1.96952	0.725371	-2.71518	0.00662391	0.012682
RNF185	34.8141	-1.969	0.14875	-13.237	5.37e-40	5.6e-39
GAK	0.713691	-1.96671	0.775836	-2.53496	0.0112461	0.0207205
LINC02347	3.18964	-1.9666	0.467066	-4.21053	2.55e-05	6.54e-05
ZDHHC22	1.86875	-1.96502	0.675896	-2.90728	0.00364588	0.00723036
VANGL2	8.88584	-1.96392	0.280353	-7.00519	2.47e-12	1.03e-11
MRGPRX2	2.46036	-1.96281	0.530853	-3.69747	0.000217758	0.000507315
CCN1	229.582	-1.96119	0.0578906	-33.8775	1.43e-251	1.26e-249
PLIN5	3.31621	-1.95911	0.467748	-4.18839	2.81e-05	7.18e-05
C10orf82	23.0731	-1.95743	0.176383	-11.0976	1.29e-28	9.8e-28
KIF23	4.22253	-1.95699	0.419357	-4.66664	3.06e-06	8.53e-06
TRD-GTC2-8	3.98315	-1.95624	0.443549	-4.41043	1.03e-05	2.75e-05
ASAP1-IT2	1.09465	-1.95547	0.706839	-2.7665	0.00566623	0.0109528
LOC101929470	1.09364	-1.95457	0.722789	-2.7042	0.00684694	0.0130779
ARID3B	1.24898	-1.95213	0.700892	-2.7852	0.00534942	0.0103773
MIR558	2.30496	-1.95069	0.554715	-3.51656	0.000437186	0.000985253
ZNF292	11.4173	-1.94947	0.249445	-7.81522	5.49e-15	2.57e-14
EN1	1.4643	-1.94705	0.67777	-2.87272	0.00406949	0.00802323
TPI1	14.9231	-1.94217	0.22356	-8.68748	3.71e-18	1.98e-17
HECA	2.15355	-1.93959	0.614648	-3.1556	0.00160166	0.00335177
ASMTL	2.89798	-1.93825	0.485468	-3.99253	6.54e-05	0.000161107
AMMECR1	18.637	-1.93635	0.194915	-9.93429	2.95e-23	1.91e-22
ATG9A	4.18623	-1.93489	0.411451	-4.7026	2.57e-06	7.2e-06
C11orf94	2.02183	-1.93196	0.671667	-2.87637	0.00402283	0.0079379
SOX5	1.99451	-1.93021	0.593479	-3.25236	0.00114451	0.00244293
DDAH1	1.30638	-1.92977	0.730465	-2.64184	0.00824568	0.0155614
PYY	42.6037	-1.92949	0.132235	-14.5913	3.19e-48	3.92e-47
MINDY4	0.968746	-1.92927	0.768623	-2.51003	0.0120722	0.0220776
MICAL1	0.932338	-1.9292	0.813866	-2.37041	0.0177682	0.0315642
SNORA65	1.19779	-1.92846	0.709719	-2.71722	0.00658327	0.0126116
AADAT	35.6331	-1.92707	0.146071	-13.1927	9.67e-40	1e-38
PIFO	7.0254	-1.92255	0.323655	-5.94012	2.85e-09	9.96e-09
RASL11B	0.699406	-1.92045	0.839326	-2.28809	0.0221325	0.0385868
INS	2.53555	-1.9195	0.523458	-3.66695	0.000245457	0.000568408
EEF1E1	1.16504	-1.91918	0.760882	-2.5223	0.0116589	0.0214002
IL11	48.0408	-1.91814	0.120574	-15.9085	5.54e-57	8.05e-56
GK3P	17.4142	-1.9158	0.19917	-9.61892	6.65e-22	4.08e-21
HAVCR1P1	10.5528	-1.91261	0.259799	-7.36188	1.81e-13	7.95e-13
PSG9	4.61906	-1.91101	0.383208	-4.98688	6.14e-07	1.81e-06
FOXL2NB	2.55521	-1.90888	0.542336	-3.51974	0.000431962	0.000974312
CENPQ	83.7447	-1.90769	0.0907556	-21.0201	4.3e-98	1.16e-96
DANT2	0.572722	-1.9067	0.869733	-2.19229	0.0283588	0.048518
GYG1	0.499263	-1.90439	0.869798	-2.18946	0.0285631	0.0488585
DNAL1	2.43026	-1.90316	0.546688	-3.48126	0.000499061	0.00111721
TBCB	80.7319	-1.90298	0.0956882	-19.8873	5.24e-88	1.26e-86
APPL2	60.4415	-1.90219	0.109398	-17.3877	1.02e-67	1.8e-66
BTG2-DT	2.27197	-1.90213	0.560407	-3.3942	0.000688303	0.00151175
TXLNG	0.821924	-1.89964	0.813395	-2.33544	0.0195202	0.0343695
MIR6717	4.76943	-1.89777	0.382755	-4.95819	7.12e-07	2.09e-06
LNPK	1.27884	-1.89659	0.71793	-2.64176	0.00824776	0.0155638
INTS6L	2.10219	-1.89622	0.570492	-3.32384	0.000887875	0.00191975
MYEF2	1.03621	-1.89607	0.714352	-2.65425	0.0079485	0.0150374
BRAF	1.72968	-1.89443	0.637274	-2.97271	0.00295184	0.0059458
ADCK2	3.3147	-1.89373	0.460147	-4.11547	3.86e-05	9.76e-05
SLC17A5	0.700639	-1.89128	0.768362	-2.46145	0.0138379	0.0250392
RC3H2	177.682	-1.89096	0.066148	-28.5869	9.78e-180	5.53e-178
LINC02520	0.563161	-1.88973	0.82989	-2.27708	0.0227816	0.0396362
RGPD8	1.4986	-1.8884	0.749902	-2.5182	0.0117956	0.0216275
TAF3	6.74896	-1.88756	0.319664	-5.90481	3.53e-09	1.23e-08
PARS2	13.847	-1.88538	0.223207	-8.44677	2.99e-17	1.54e-16
RNU1-28P	186.206	-1.88514	0.0618044	-30.5016	2.48e-204	1.61e-202
NT5DC1	57.2673	-1.88468	0.109652	-17.1879	3.27e-66	5.62e-65
PPP4R1L	45.9045	-1.88334	0.126034	-14.943	1.73e-50	2.21e-49
LMCD1-AS1	0.788033	-1.88217	0.791854	-2.37691	0.0174583	0.0310675
DAPP1	1.51944	-1.88201	0.672791	-2.79732	0.00515284	0.0100191
WDR44	1.89921	-1.88111	0.63013	-2.98527	0.00283324	0.00572125
PCBP1	0.556949	-1.88083	0.835927	-2.24999	0.0244495	0.042327
TMBIM6	60.1898	-1.87974	0.112437	-16.7181	9.67e-63	1.54e-61
RNU6-34P	36.7448	-1.87944	0.147725	-12.7226	4.43e-37	4.28e-36
LYZL6	0.443886	-1.87846	0.861532	-2.18037	0.0292298	0.0498697
ADGRG4	0.788846	-1.87784	0.793459	-2.36664	0.0179502	0.031863
FBXO38-DT	0.675577	-1.87729	0.762158	-2.46313	0.0137731	0.0249367
PTH	5.26725	-1.87361	0.359365	-5.21366	1.85e-07	5.68e-07
PGLYRP2	2.30681	-1.87172	0.569941	-3.28406	0.00102322	0.00219544
KLRD1	0.928508	-1.87025	0.778348	-2.40284	0.0162683	0.0291017
C2orf88	0.577978	-1.86998	0.80821	-2.31373	0.0206823	0.0362294
SYN3	113.809	-1.86954	0.078056	-23.9512	8.98e-127	3.33e-125
MIR548I2	18.9767	-1.86921	0.193932	-9.63849	5.5e-22	3.38e-21
ST8SIA1	11.6524	-1.86499	0.24294	-7.67676	1.63e-14	7.5e-14
ZNF609	46.7205	-1.85647	0.121782	-15.2442	1.8e-52	2.4e-51
PLA2G4D	0.819545	-1.85535	0.802276	-2.31261	0.0207438	0.0363277
SLC24A3	1.07848	-1.84883	0.726864	-2.54357	0.0109726	0.020253
XCR1	20.5213	-1.8476	0.182965	-10.0981	5.63e-24	3.72e-23
DEFB125	17.7251	-1.84277	0.203098	-9.0733	1.15e-19	6.55e-19
MIR1266	17.3409	-1.84269	0.213702	-8.62272	6.54e-18	3.46e-17
TANGO6	1.34083	-1.84177	0.678602	-2.71407	0.0066462	0.0127207
SERPINB12	0.64397	-1.83933	0.823893	-2.23249	0.0255828	0.0441238
OR5K2	0.674554	-1.83917	0.802014	-2.29319	0.0218371	0.0381166
C8orf76	2.46247	-1.83254	0.542874	-3.37562	0.000736491	0.00161013
CALB1	1.00505	-1.83057	0.719854	-2.54298	0.0109912	0.0202825
LOC100506071	0.495438	-1.82927	0.837808	-2.1834	0.0290067	0.0495477
MIR6814	5.98391	-1.82913	0.364507	-5.01811	5.22e-07	1.55e-06
AOX2P	6.23758	-1.82533	0.332542	-5.48904	4.04e-08	1.29e-07
SCN11A	1.86711	-1.82242	0.599166	-3.04159	0.00235332	0.00480673
EFCAB8	284.447	-1.82108	0.0512896	-35.5059	3.99e-276	4.01e-274
C18orf54	2.27536	-1.82001	0.546137	-3.33252	0.000860624	0.00186475
VCL	1.02083	-1.81965	0.72739	-2.50162	0.0123628	0.0225596
MIR1206	4.46938	-1.8173	0.395046	-4.60023	4.22e-06	1.16e-05
CDRT15P1	0.978646	-1.81711	0.756465	-2.40211	0.0163009	0.0291536
CHD5	178.982	-1.81475	0.0687823	-26.3839	2.1e-153	9.83e-152
RAD18	1.06998	-1.81367	0.829359	-2.18683	0.0287548	0.0491645
BRME1	149.38	-1.81274	0.080576	-22.4973	4.41e-112	1.4e-110
MPZL2	143.196	-1.81247	0.0770541	-23.5221	2.43e-122	8.64e-121
RPL13AP17	32.664	-1.81189	0.432935	-4.18513	2.85e-05	7.28e-05
TMED2-DT	70.4179	-1.81174	0.0997324	-18.166	9.59e-74	1.88e-72
ARID4B	4.65312	-1.81153	0.400317	-4.52525	6.03e-06	1.64e-05
RPL22L1	0.684258	-1.81021	0.817227	-2.21507	0.0267555	0.0459451
EXTL1	4.24403	-1.80987	0.423548	-4.27312	1.93e-05	5e-05
SLC26A8	0.774985	-1.80674	0.798497	-2.26267	0.0236558	0.0410607
MIR4794	57.3014	-1.80554	0.111164	-16.2422	2.54e-59	3.84e-58
CACNA1C-AS2	6.19977	-1.80345	0.33632	-5.3623	8.22e-08	2.58e-07
DYSF	89.1836	-1.80267	0.0875068	-20.6003	2.73e-94	7.18e-93
ADGRL1	1.84831	-1.80189	0.617777	-2.91673	0.00353721	0.00703221
JMJD7	33.511	-1.79807	0.147561	-12.1853	3.72e-34	3.33e-33
PHF21A	230.811	-1.79747	0.0557001	-32.2705	1.81e-228	1.4e-226
MRGPRX1	23.8163	-1.79613	0.168908	-10.6338	2.08e-26	1.49e-25
FEZF2	4.31708	-1.79085	0.399771	-4.4797	7.47e-06	2.02e-05
TFPI2	23.8198	-1.78707	0.178354	-10.0198	1.25e-23	8.16e-23
RPL22	87.3809	-1.78584	0.089557	-19.9408	1.8e-88	4.36e-87
WDFY4	3.11645	-1.782	0.463202	-3.84712	0.000119512	0.000286293
CAPN1	3.30284	-1.78093	0.46385	-3.83945	0.00012331	0.000295085
RASA1	73.4326	-1.77783	0.114826	-15.4828	4.54e-54	6.27e-53
LIPT2	70.1722	-1.77774	0.100179	-17.7457	1.86e-70	3.42e-69
FAM110D	1.02049	-1.77752	0.734695	-2.41939	0.0155465	0.0279179
ACAN	10.2414	-1.77391	0.257872	-6.87903	6.03e-12	2.46e-11
AKAP6	7.02885	-1.77287	0.307822	-5.75941	8.44e-09	2.85e-08
DMC1	1.5986	-1.77232	0.655747	-2.70275	0.00687675	0.013128
TECR	101.31	-1.77222	0.0820027	-21.6117	1.39e-103	4.06e-102
CDKL4	1.27981	-1.77183	0.702463	-2.5223	0.0116589	0.0214002
N4BP2L2-IT2	0.934515	-1.76964	0.735895	-2.40475	0.0161836	0.0289635
CFAP418	0.73634	-1.76958	0.788951	-2.24295	0.0249	0.0430331
MIR3688-2	1.24973	-1.76787	0.689818	-2.5628	0.0103831	0.0192668
HHIPL2	60.3042	-1.7671	0.113266	-15.6013	7.13e-55	1.01e-53
MIR6787	28.1453	-1.76659	0.151491	-11.6613	2.01e-31	1.67e-30
MYLIP	9.67985	-1.76596	0.266448	-6.6278	3.41e-11	1.33e-10
MIR513C	16.2102	-1.76383	0.209142	-8.43364	3.35e-17	1.72e-16
CKAP2L	3.67568	-1.76261	0.431019	-4.0894	4.32e-05	0.000108541
EIF4G1	290.883	-1.76237	0.0522708	-33.7162	3.35e-249	2.93e-247
HOXC4	3.78459	-1.76163	0.422643	-4.16812	3.07e-05	7.82e-05
LINC01550	0.773269	-1.75889	0.757994	-2.32045	0.0203164	0.035651
TMTC2	8.89054	-1.75885	0.285552	-6.15947	7.3e-10	2.64e-09
KLHL31	1.08104	-1.75701	0.737688	-2.38178	0.0172294	0.0306896
SDK2	33.2029	-1.7563	0.145862	-12.0409	2.17e-33	1.89e-32
PPP1R37	0.81127	-1.75292	0.767178	-2.28489	0.0223192	0.0388758
USP17L5	29.0696	-1.75217	0.152277	-11.5064	1.22e-30	9.93e-30
SORCS3	4.52269	-1.75048	0.380003	-4.60649	4.1e-06	1.13e-05
GCC1	7.21872	-1.74989	0.306581	-5.70775	1.14e-08	3.83e-08
POU2F2-AS1	126.303	-1.74936	0.079645	-21.9645	6.3e-107	1.89e-105
CXADR	14.1857	-1.74723	0.228522	-7.64579	2.08e-14	9.5e-14
SCARNA27	43.2744	-1.74701	0.126979	-13.7582	4.54e-43	5.09e-42
GPIHBP1	2.79503	-1.74349	0.493673	-3.53167	0.000412951	0.000933823
TRBV11-3	1.10049	-1.74306	0.733437	-2.37656	0.0174748	0.0310908
BICD1	1.48904	-1.74247	0.709332	-2.4565	0.0140298	0.0253567
HIVEP3	12.6926	-1.74228	0.237366	-7.34004	2.14e-13	9.33e-13
USP15	91.7624	-1.74038	0.0854664	-20.3634	3.53e-92	9.03e-91
TMEM33	1.81539	-1.74018	0.601196	-2.89453	0.00379728	0.00751611
RANGAP1	1.72757	-1.73963	0.619261	-2.8092	0.00496643	0.00967773
KRT85	28.3497	-1.7378	0.164024	-10.5948	3.15e-26	2.25e-25
ITGAD	7.06868	-1.7375	0.303578	-5.72341	1.04e-08	3.5e-08
MIR551B	8.79563	-1.73528	0.268532	-6.46208	1.03e-10	3.93e-10
MIR3670-4	176.478	-1.73445	0.068418	-25.3507	8.82e-142	3.72e-140
STPG1	58.2904	-1.73342	0.106356	-16.2983	1.02e-59	1.55e-58
ZBTB32	19.2054	-1.73181	0.187527	-9.23497	2.58e-20	1.5e-19
PKD2	2.61906	-1.73094	0.507324	-3.41191	0.000645097	0.00142209
MIR325	43.0255	-1.72927	0.124532	-13.8861	7.69e-44	8.71e-43
IFNA22P	1.01924	-1.72215	0.761272	-2.2622	0.0236848	0.0410994
MCRS1	9.60628	-1.71764	0.263591	-6.51632	7.21e-11	2.76e-10
RAB3B	44.3462	-1.71655	0.121815	-14.0915	4.29e-45	4.98e-44
PPIL6	2.36106	-1.71037	0.515302	-3.31916	0.0009029	0.00195087
HNF1A-AS1	1.09727	-1.70849	0.72789	-2.34719	0.0189158	0.0334078
LINC00305	55.4347	-1.70752	0.110429	-15.4626	6.21e-54	8.53e-53
CCDC167	2.88033	-1.69981	0.486753	-3.49215	0.000479154	0.0010746
MATN3	14.5506	-1.69503	0.209168	-8.10367	5.33e-16	2.63e-15
TRC-GCA2-1	2.06507	-1.69435	0.554861	-3.05364	0.00226083	0.00462906
BTBD17	387.852	-1.69366	0.046887	-36.1221	1.02e-285	1.1e-283
PSMC3IP	10.3198	-1.69325	0.263057	-6.4368	1.22e-10	4.62e-10
C8orf88	7.19282	-1.69202	0.349628	-4.83948	1.3e-06	3.75e-06
TMEM208	3.63974	-1.69056	0.419314	-4.03172	5.54e-05	0.000137594
SLC29A3	126.238	-1.68814	0.0752873	-22.4226	2.37e-111	7.48e-110
FAM167B	15.4377	-1.68547	0.21161	-7.96498	1.65e-15	7.93e-15
INHA	1.60449	-1.68415	0.621021	-2.71191	0.00668971	0.0127974
ZNF358	18.3729	-1.68372	0.19503	-8.63313	5.97e-18	3.17e-17
OSBPL11	109.272	-1.6827	0.0798323	-21.0779	1.27e-98	3.46e-97
ACTN2	19.3412	-1.67853	0.19239	-8.72461	2.67e-18	1.44e-17
BIRC2	20.5918	-1.67684	0.18544	-9.0425	1.53e-19	8.65e-19
LOC105369535	0.947064	-1.67664	0.758095	-2.21165	0.0269908	0.0463233
ARMCX1	2.43203	-1.67612	0.537415	-3.11886	0.00181553	0.00377075
SATB2-AS1	5.41111	-1.6697	0.341193	-4.89371	9.9e-07	2.88e-06
IGLV6-57	1.04852	-1.66916	0.73613	-2.26749	0.0233605	0.0405786
CRISP1	98.1546	-1.6685	0.0807609	-20.6598	7.97e-95	2.11e-93
SLC45A1	2.3137	-1.6685	0.516626	-3.2296	0.00123965	0.00263505
CGB2	51.9067	-1.66708	0.111363	-14.9699	1.16e-50	1.48e-49
SCAMP1	32.0028	-1.66286	0.147646	-11.2625	2.01e-29	1.57e-28
ZNF317	54.6086	-1.66153	0.107327	-15.481	4.66e-54	6.43e-53
TBPL1	1.29713	-1.65758	0.686197	-2.4156	0.0157092	0.0281772
TENM3	1.65516	-1.65658	0.615317	-2.69224	0.00709731	0.0135184
CCDC25	1.17659	-1.65567	0.735062	-2.25242	0.0242958	0.0420807
LINC02426	5.44635	-1.64574	0.345087	-4.76907	1.85e-06	5.26e-06
EPHA3	38.1595	-1.64295	0.128674	-12.7683	2.46e-37	2.4e-36
NAT16	10.987	-1.64248	0.245344	-6.69462	2.16e-11	8.57e-11
LINC01114	42.3421	-1.64235	0.126654	-12.9672	1.88e-38	1.88e-37
TSR3	4.34988	-1.63925	0.384306	-4.26547	1.99e-05	5.17e-05
TWF1	6.83598	-1.63651	0.317506	-5.15429	2.55e-07	7.72e-07
RAD52	19.6567	-1.6361	0.182612	-8.95943	3.26e-19	1.82e-18
CST13P	0.92947	-1.63049	0.743581	-2.19275	0.0283252	0.0484695
IL17RE	3.96526	-1.62933	0.408829	-3.98536	6.74e-05	0.000165851
MIR548J	7.15871	-1.62859	0.304038	-5.35654	8.48e-08	2.66e-07
LOC100506472	1.06311	-1.62488	0.737992	-2.20176	0.0276826	0.0474225
ERCC8	187.837	-1.62326	0.0758144	-21.411	1.05e-101	3e-100
PDIA3	26.7071	-1.62029	0.154181	-10.509	7.85e-26	5.53e-25
PTP4A2	28.7574	-1.61944	0.145624	-11.1207	9.95e-29	7.6e-28
CYP4F11	6.34756	-1.61678	0.311047	-5.19788	2.02e-07	6.17e-07
MIR3130-2	1.01801	-1.61349	0.727075	-2.21915	0.0264763	0.045529
PRKACB	12.1316	-1.61339	0.227094	-7.10449	1.21e-12	5.09e-12
LINC01978	177.874	-1.61236	0.0603809	-26.7032	4.32e-157	2.09e-155
NOSIP	5.38549	-1.61174	0.342018	-4.71245	2.45e-06	6.87e-06
MRO	3.94829	-1.60564	0.402941	-3.9848	6.75e-05	0.000166201
ZC3H8	114.494	-1.60522	0.083414	-19.244	1.59e-82	3.5e-81
DYNLT1	88.1258	-1.6031	0.0885238	-18.1092	2.7e-73	5.25e-72
LINC02325	213.46	-1.60298	0.0545185	-29.4024	5.12e-190	3.13e-188
CCR9	1.52669	-1.60232	0.655126	-2.44582	0.0144524	0.0260747
PPM1D	50.447	-1.60202	0.113607	-14.1014	3.72e-45	4.33e-44
MIR429	2.36266	-1.60055	0.528978	-3.02573	0.0024803	0.00505047
NME1-NME2	2.98932	-1.59673	0.479222	-3.33193	0.000862468	0.00186831
MIR607	1.26417	-1.59644	0.708263	-2.25403	0.0241945	0.0419171
ZNF683	13.17	-1.59381	0.214815	-7.41945	1.18e-13	5.2e-13
DMAC2	1.83417	-1.5904	0.576867	-2.75696	0.00583424	0.0112493
SNORD49B	5.19269	-1.5879	0.347308	-4.57202	4.83e-06	1.32e-05
SERINC5	10.0334	-1.58648	0.248217	-6.3915	1.64e-10	6.18e-10
PARVA	382.456	-1.58593	0.0434533	-36.4973	1.22e-291	1.36e-289
ACAP3	380.244	-1.58508	0.0484694	-32.7026	1.43e-234	1.16e-232
IHO1	9.60669	-1.58067	0.253879	-6.22605	4.78e-10	1.75e-09
CGB7	2.57267	-1.58001	0.48275	-3.27294	0.00106434	0.00227998
MIR3684	9.12405	-1.57843	0.264683	-5.96347	2.47e-09	8.66e-09
ITGAX	156.047	-1.57634	0.0632008	-24.9418	2.62e-137	1.07e-135
MIR200B	1.20364	-1.57449	0.69223	-2.27452	0.0229345	0.0398872
GSTA4	7.04996	-1.57298	0.297272	-5.29138	1.21e-07	3.77e-07
LINC01654	10.5726	-1.5729	0.244513	-6.43278	1.25e-10	4.74e-10
TMEM72-AS1	1.39538	-1.572	0.692304	-2.27067	0.0231667	0.0402636
LHFPL2	6.12464	-1.57183	0.315959	-4.97479	6.53e-07	1.92e-06
WDR5B-DT	1.43558	-1.57159	0.659048	-2.38464	0.0170959	0.0304811
MIR7853	4.99537	-1.56632	0.352816	-4.43947	9.02e-06	2.41e-05
SELENON	65.3028	-1.56333	0.0970925	-16.1015	2.49e-58	3.7e-57
PDHA2	97.3096	-1.56208	0.0792179	-19.7188	1.49e-86	3.48e-85
ZNF22-AS1	4.76336	-1.56118	0.364398	-4.28428	1.83e-05	4.77e-05
ANXA9	4.17264	-1.56087	0.441517	-3.53525	0.000407388	0.000921694
LINC01144	346.707	-1.56071	0.049749	-31.3717	4.92e-216	3.43e-214
GTPBP6	148.338	-1.56049	0.068543	-22.7665	9.84e-115	3.23e-113
SPINK6	60.0976	-1.55873	0.108917	-14.3112	1.86e-46	2.21e-45
HS3ST4	43.8519	-1.55871	0.119463	-13.0477	6.55e-39	6.65e-38
ZC3H6	201.688	-1.55798	0.0585568	-26.6063	5.75e-156	2.75e-154
C9orf152	132.945	-1.55738	0.0706372	-22.0476	1.01e-107	3.06e-106
TP73	148.643	-1.55738	0.0669086	-23.2763	7.71e-120	2.67e-118
PRR14L	5.7453	-1.55374	0.32464	-4.78604	1.7e-06	4.85e-06
HOXA7	34.4942	-1.55271	0.137093	-11.3259	9.76e-30	7.72e-29
ZNHIT6	144.513	-1.55184	0.0671967	-23.094	5.32e-118	1.82e-116
NPPA	1.77918	-1.55169	0.610014	-2.5437	0.0109687	0.0202478
PLPP3	1.36432	-1.55058	0.66638	-2.32687	0.019972	0.0351081
GNPAT	17.7695	-1.5465	0.189887	-8.1443	3.81e-16	1.89e-15
MIR6086	4.93865	-1.54637	0.367017	-4.21335	2.52e-05	6.47e-05
GYPB	16.8682	-1.54498	0.206012	-7.49945	6.41e-14	2.87e-13
SETD4	5.97139	-1.54373	0.326144	-4.73327	2.21e-06	6.23e-06
PMS2P9	56.7768	-1.54284	0.106898	-14.4329	3.21e-47	3.88e-46
SOS1	2.7624	-1.54044	0.472318	-3.26146	0.00110841	0.00236971
MIR8069-1	23.3872	-1.53995	0.162112	-9.49928	2.11e-21	1.27e-20
DDX4	5.63407	-1.53815	0.344087	-4.47025	7.81e-06	2.1e-05
LOC646214	1.40994	-1.53564	0.689839	-2.22609	0.0260081	0.0447905
PGM5P4-AS1	5.43243	-1.53502	0.344761	-4.45244	8.49e-06	2.28e-05
LINC02606	2.37255	-1.53465	0.499596	-3.07178	0.00212789	0.00437674
MIR4656	78.009	-1.53444	0.0898171	-17.084	1.95e-65	3.28e-64
FLCN	35.2233	-1.53383	0.134493	-11.4045	3.97e-30	3.17e-29
RFX4	196.95	-1.52769	0.0566467	-26.9687	3.44e-160	1.71e-158
MOGAT2	34.0387	-1.52767	0.133809	-11.4168	3.45e-30	2.76e-29
MRPL53	7.86033	-1.52462	0.288683	-5.28128	1.28e-07	3.98e-07
CYYR1	1.40613	-1.52396	0.679366	-2.2432	0.0248837	0.0430104
HHIP	41.5154	-1.52217	0.122716	-12.404	2.49e-35	2.3e-34
TBCA	266.231	-1.52127	0.0502369	-30.2818	1.99e-201	1.28e-199
PAIP2	1.41471	-1.52034	0.669192	-2.2719	0.0230926	0.0401396
FGD1	2.81186	-1.51807	0.472338	-3.21394	0.00130926	0.00277588
NRG2	10.7059	-1.51743	0.236496	-6.4163	1.4e-10	5.28e-10
TPST2	1.6575	-1.51367	0.625054	-2.42166	0.01545	0.0277607
DOK4	12.4635	-1.5134	0.230759	-6.55836	5.44e-11	2.1e-10
ARHGEF19	309.578	-1.51161	0.0503072	-30.0476	2.35e-198	1.49e-196
HOXC5	47.8516	-1.511	0.117298	-12.8817	5.71e-38	5.64e-37
LINC01934	38.1786	-1.51065	0.130003	-11.6202	3.26e-31	2.68e-30
MIR1343	39.2661	-1.50803	0.130339	-11.57	5.85e-31	4.78e-30
BCO1	1.87476	-1.50589	0.623672	-2.41455	0.0157546	0.028245
