# Supplementary material for: Identification of Biomarkers Associated With Paget's Disease of Bone and Bone Metastasis From Breast Cancer Patients
Source: Cancer Rep (Hoboken). 2024 Sep 5;7(9):e70003. doi: 10.1002/cnr2.70003 (PMC11375332; doi:10.1002/cnr2.70003)
Supplement: Supplementary file 3 — Data S3. [file CNR2-7-e70003-s004.xlsx]

## Sheet: Dataset(GENE ONTOLOGY)
Name of dataset: GENE ONTOLOGY
No. of identified items: 5 of 5
No. of unidentified items: 0
ID type: GeneSymbol
Number of mapped gene: 5
Is dataset quantitative :NO
Mapped items:
Dataset item (Gene symbol )		Entrez ID	Gene symbol	Description	Alternate names	Chromosome	Map location
RAC2		5880	RAC2	ras-related C3 botulinum toxin substrate 2 (rho family, small GTP binding protein Rac2)	EN-7|Gx|HSPC022|p21-Rac2	22	22q13.1
PIAS1		8554	PIAS1	protein inhibitor of activated STAT, 1	DDXBP1|GBP|GU/RH-II|ZMIZ3	15	15q
EP300		2033	EP300	E1A binding protein p300	KAT3B|RSTS2|p300	22	22q13.2
EIF2S1		1965	EIF2S1	eukaryotic translation initiation factor 2, subunit 1 alpha, 35kDa	EIF-2|EIF-2A|EIF-2alpha|EIF2|EIF2A	14	14q23.3
LRP6		4040	LRP6	low density lipoprotein receptor-related protein 6	ADCAD2	12	12p13.2
Analysis: Cellular component
Dataset name: GENE ONTOLOGY
Number of genes in the dataset: 5
Number of genes in the dataset (which are available in Cellular component database) :5
Number of genes in background: 14553
Is analysis quantitative: No
						Corrected p-values
Cellular component	No. of genes in the dataset	No. of genes in the background dataset	Percentage of genes	Fold enrichment	P-value (Hypergeometric test)	Bonferroni method	BH method	Q-value (Storey-Tibshirani method)	genes mapped (from input data set)
Plasma membrane	2	3479	40	1.67825	0.344112	1	1	1	RAC2; LRP6;
Integral to membrane	1	1702	20	1.72375	0.463114	1	1	1	LRP6;
Nucleus	2	5847	40	0.998567	0.666133	1	1	1	PIAS1; EP300;
Nucleolus	2	1257	40	4.64486	0.0625028	1	1	1	EP300; EIF2S1;
Mitochondrion	1	1259	20	2.33028	0.363956	1	1	1	EIF2S1;
Cytosol	2	1178	40	4.95635	0.0555152	1	1	1	RAC2; EIF2S1;
Ribosome	1	144	20	20.3725	0.0485114	1	1	1	EIF2S1;
Cytoplasm	5	5684	100	2.56034	0.00907908	1	1	1	RAC2; PIAS1; EP300; EIF2S1; LRP6;
Exosomes	2	2043	40	2.85786	0.147324	1	1	1	RAC2; EIF2S1;
Lysosome	2	1620	40	3.60407	0.0985326	1	1	1	RAC2; EIF2S1;
Eukaryotic translation initiation factor 2B complex	1	6	20	488.16	0.00206001	1	0.941984	1	EIF2S1;
Cell surface	1	205	20	14.3107	0.0684848	1	1	1	LRP6;
Extracellular	1	1825	20	1.60757	0.488324	1	1	1	LRP6;
Caveola	1	24	20	122.192	0.0082197	1	1	1	LRP6;
Polysome	1	7	20	418.522	0.00240302	1	0.941984	1	EIF2S1;
Cytoplasmic vesicle	1	160	20	18.3354	0.0537832	1	1	1	LRP6;
Analysis: Molecular function
Dataset name: GENE ONTOLOGY
Number of genes in the dataset: 5
Number of genes in the dataset (which are available in Molecular function database) :5
Number of genes in background: 18125
Is analysis quantitative: No
						Corrected p-values
Molecular function	No. of genes in the dataset	No. of genes in the background dataset	Percentage of genes	Fold enrichment	P-value (Hypergeometric test)	Bonferroni method	BH method	Q-value (Storey-Tibshirani method)	genes mapped (from input data set)
Translation regulator activity	1	101	20	36.1741	0.0275563	1	1	1	EIF2S1;
Structural molecule activity	1	269	20	13.5829	0.0720444	1	1	1	LRP6;
Transcription regulator activity	2	832	40	8.73993	0.0191846	1	1	1	PIAS1; EP300;
GTPase activity	1	222	20	16.4585	0.0597659	1	1	1	RAC2;
Analysis: Biological process
Dataset name: GENE ONTOLOGY
Number of genes in the dataset: 5
Number of genes in the dataset (which are available in Biological process database) :5
Number of genes in background: 18124
Is analysis quantitative: No
						Corrected p-values
Biological process	No. of genes in the dataset	No. of genes in the background dataset	Percentage of genes	Fold enrichment	P-value (Hypergeometric test)	Bonferroni method	BH method	Q-value (Storey-Tibshirani method)	genes mapped (from input data set)
Protein metabolism	1	1323	20	2.76169	0.315479	1	1	1	EIF2S1;
Cell growth and/or maintenance	1	1125	20	3.24774	0.274177	1	1	1	LRP6;
Cell communication	2	3713	40	1.95833	0.272705	1	1	1	RAC2; PIAS1;
Signal transduction	2	3934	40	1.84832	0.297978	1	1	1	RAC2; PIAS1;
Regulation of nucleobase, nucleoside, nucleotide and nucleic acid metabolism	1	2828	20	1.29198	0.571871	1	1	1	EP300;
Analysis: Biological pathway
Dataset name: GENE ONTOLOGY
Biological Pathway	No. of genes in the dataset	Percentage of genes	P-value (Hypergeometric test)	genes mapped (from input data set)	List Total	Pop Hits	Pop Total	Fold Enrichment	Bonferroni method	Benjamini	FDR
hsa04310:Wnt signaling pathway	3	60	0.00249145	RAC2, EP300, LRP6	5	170	8205	28.9588	0.160223	0.174401	0.174401
hsa05200:Pathways in cancer	3	60	0.0229803	RAC2, EP300, LRP6	5	531	8205	9.27119	0.803559	0.797359	0.797359
hsa04520:Adherens junction	2	40	0.0341725	RAC2, EP300	5	71	8205	46.2254	0.912306	0.797359	0.797359
hsa05160:Hepatitis C	2	40	0.074383	EIF2S1, PIAS1	5	157	8205	20.9045	0.995531	0.942761	0.942761
hsa04630:JAK-STAT signaling pathway	2	40	0.0785172	EP300, PIAS1	5	166	8205	19.7711	0.996733	0.942761	0.942761
hsa05164:Influenza A	2	40	0.0808081	EP300, EIF2S1	5	171	8205	19.193	0.997256	0.942761	0.942761
