# Supplementary material for: Identification of Biomarkers Associated With Paget's Disease of Bone and Bone Metastasis From Breast Cancer Patients
Source: Cancer Rep (Hoboken). 2024 Sep 5;7(9):e70003. doi: 10.1002/cnr2.70003 (PMC11375332; doi:10.1002/cnr2.70003)
Supplement: Supplementary file 4 — Data S4. [file CNR2-7-e70003-s003.xlsx]

## Sheet: Gene Ontology Clusters Report
Gene_ontology: First cluster
No. of identified items: 5 of 5
No. of unidentified items: 0
ID type: GeneSymbol
Number of mapped gene: 5
Is dataset quantitative :NO
Mapped items:
Dataset item (Gene symbol )		Entrez ID	Gene symbol	Description	Alternate names	Chromosome	Map location
RAC2		5880	RAC2	ras-related C3 botulinum toxin substrate 2 (rho family, small GTP binding protein Rac2)	EN-7|Gx|HSPC022|p21-Rac2	22	22q13.1
S100A8		6279	S100A8	S100 calcium binding protein A8	60B8AG|CAGA|CFAG|CGLA|CP-10|L1Ag|MA387|MIF|MRP8|NIF|P8	1	1q21
S100A9		6280	S100A9	S100 calcium binding protein A9	60B8AG|CAGB|CFAG|CGLB|L1AG|LIAG|MAC387|MIF|MRP14|NIF|P14	1	1q21
ARHGDIB		397	ARHGDIB	Rho GDP dissociation inhibitor (GDI) beta	D4|GDIA2|GDID4|LYGDI|Ly-GDI|RAP1GN1|RhoGDI2	12	12p12.3
CXCR4		7852	CXCR4	chemokine (C-X-C motif) receptor 4	CD184|D2S201E|FB22|HM89|HSY3RR|LAP-3|LAP3|LCR1|LESTR|NPY3R|NPYR|NPYRL|NPYY3R|WHIM|WHIMS	2	2q21
Cellular component	No. of genes in the dataset	No. of genes in the background dataset	Percentage of genes	Fold enrichment	P-value (Hypergeometric test)	Bonferroni method	BH method	Q-value (Storey-Tibshirani method)	genes mapped (from input data set)
Plasma membrane	4	3479	80	3.34814	0.0131921	1	1	1	RAC2; S100A8; S100A9; CXCR4;
Integral to plasma membrane	1	934	20	3.14112	0.2823	1	1	1	CXCR4;
Nucleus	2	5847	40	0.998567	0.666133	1	1	1	S100A9; CXCR4;
Nucleolus	1	1257	20	2.33398	0.363477	1	1	1	S100A9;
Mitochondrion	1	1259	20	2.33028	0.363956	1	1	1	ARHGDIB;
Cytosol	1	1178	20	2.49051	0.344338	1	1	1	RAC2;
Cytoplasm	5	5684	100	2.56034	0.00907908	1	1	1	RAC2; S100A8; S100A9; ARHGDIB; CXCR4;
Exosomes	5	2043	100	7.12332	5.42938e-05	0.0425663	0.0212832	0.144408	RAC2; S100A8; S100A9; ARHGDIB; CXCR4;
Lysosome	4	1620	80	7.19021	0.000697229	0.546627	0.182209	1	RAC2; S100A8; S100A9; ARHGDIB;
Cell surface	1	205	20	14.3107	0.0684848	1	1	1	CXCR4;
Extracellular	2	1825	40	3.19923	0.121376	1	1	1	S100A8; S100A9;
Centrosome	1	656	20	4.47225	0.205985	1	1	1	ARHGDIB;
Cytoskeleton	1	427	20	6.87066	0.138363	1	1	1	ARHGDIB;
Cytoplasmic membrane-bounded vesicle	2	19	40	307.135	1.61115e-05	0.0126314	0.0126314	0.0857054	ARHGDIB; CXCR4;
Cytoplasmic vesicle	1	160	20	18.3354	0.0537832	1	1	1	CXCR4;
Cell leading edge	1	6	20	488.16	0.00206001	1	0.403763	1	CXCR4;
Molecular function	No. of genes in the dataset	No. of genes in the background dataset	Percentage of genes	Fold enrichment	P-value (Hypergeometric test)	Bonferroni method	BH method	Q-value (Storey-Tibshirani method)	genes mapped (from input data set)
G-protein coupled receptor activity	1	736	20	4.96453	0.18722	1	1	1	CXCR4;
Receptor signaling complex scaffold activity	1	322	20	11.3473	0.0857361	1	1	1	ARHGDIB;
Calcium ion binding	2	185	40	39.3044	0.00101546	0.227464	0.227464	1	S100A8; S100A9;
GTPase activity	1	222	20	16.4585	0.0597659	1	1	1	RAC2;
Biological process	No. of genes in the dataset	No. of genes in the background dataset	Percentage of genes	Fold enrichment	P-value (Hypergeometric test)	Bonferroni method	BH method	Q-value (Storey-Tibshirani method)	genes mapped (from input data set)
Cell communication	5	3713	100	4.88122	0.000360101	0.0640979	0.0427983	0.293185	RAC2; S100A8; S100A9; ARHGDIB; CXCR4;
Signal transduction	5	3934	100	4.60701	0.00048088	0.0855967	0.0427983	0.293185	RAC2; S100A8; S100A9; ARHGDIB; CXCR4;
Gene_ontology: Second cluster
Name of dataset: Second RG
No. of identified items: 5 of 5
No. of unidentified items: 0
ID type: GeneSymbol
Number of mapped gene: 5
Is dataset quantitative :NO
Mapped items:
Dataset item (Gene symbol )		Entrez ID	Gene symbol	Description	Alternate names	Chromosome	Map location
EP300		2033	EP300	E1A binding protein p300	KAT3B|RSTS2|p300	22	22q13.2
IRF1		3659	IRF1	interferon regulatory factor 1	IRF-1|MAR	5	5q31.1
PIAS1		8554	PIAS1	protein inhibitor of activated STAT, 1	DDXBP1|GBP|GU/RH-II|ZMIZ3	15	15q
STAT1		6772	STAT1	signal transducer and activator of transcription 1, 91kDa	CANDF7|IMD31A|IMD31B|IMD31C|ISGF-3|STAT91	2	2q32.2
CREBBP		1387	CREBBP	CREB binding protein	CBP|KAT3A|RSTS	16	16p13.3
Cellular component	No. of genes in the dataset	No. of genes in the background dataset	Percentage of genes	Fold enrichment	P-value (Hypergeometric test)	Bonferroni method	BH method	Q-value (Storey-Tibshirani method)	genes mapped (from input data set)
Nucleus	5	5847	100	2.48897	0.0104582	1	1	1	EP300; IRF1; PIAS1; STAT1; CREBBP;
Nucleolus	3	1257	60	6.95573	0.00562724	1	1	1	EP300; STAT1; CREBBP;
Cytoplasm	5	5684	100	2.56034	0.00907908	1	1	1	EP300; IRF1; PIAS1; STAT1; CREBBP;
PML body	1	37	20	79.2716	0.0126494	1	1	1	CREBBP;
Nuclear body	1	12	20	244.283	0.00411663	1	1	1	CREBBP;
Molecular function	No. of genes in the dataset	No. of genes in the background dataset	Percentage of genes	Fold enrichment	P-value (Hypergeometric test)	Bonferroni method	BH method	Q-value (Storey-Tibshirani method)	genes mapped (from input data set)
Transcription regulator activity	4	832	80	17.4364	2.12415e-05	0.0047581	0.0047581	0.0326663	EP300; IRF1; PIAS1; CREBBP;
Transcription factor activity	1	842	20	4.33955	0.211696	1	1	1	STAT1;
Biological process	No. of genes in the dataset	No. of genes in the background dataset	Percentage of genes	Fold enrichment	P-value (Hypergeometric test)	Bonferroni method	BH method	Q-value (Storey-Tibshirani method)	genes mapped (from input data set)
Cell communication	1	3713	20	0.984038	0.682211	1	1	1	PIAS1;
Signal transduction	1	3934	20	0.928758	0.705846	1	1	1	PIAS1;
Regulation of nucleobase, nucleoside, nucleotide and nucleic acid metabolism	4	2828	80	5.12956	0.00258976	0.460978	0.460978	1	EP300; IRF1; STAT1; CREBBP;
Gene_ontology: Third cluster
Dataset: Fourth RG
Enrichment analysis: Biological pathway
Number of genes in the dataset: 5
Number of genes in the dataset (which are available in Biological pathway database) :4
Number of genes in background: 6290
Biological pathway	No. of genes in the dataset	No.of genes in the background dataset	Percentage of genes	Fold enrichment	P-value (Hypergeometric test)	Bonferroni method	BH method	Q-value (Storey-Tibshirani method)	Mapped gene names
Ribosomal scanning and start codon recognition	4	54	100	116.46	4.8535e-09	8.09564e-06	8.09564e-06	5.3658e-05	EIF5; EIF2S1; EIF3J; EIF2S3;
GTP hydrolysis and joining of the 60S ribosomal subunit	4	103	100	61.0621	6.78532e-08	0.000113179	3.69466e-05	0.000244883	EIF5; EIF2S1; EIF3J; EIF2S3;
Cap-dependent Translation Initiation	4	110	100	57.1767	8.8601e-08	0.000147786	3.69466e-05	0.000244883	EIF5; EIF2S1; EIF3J; EIF2S3;
Eukaryotic Translation Initiation	4	110	100	57.1767	8.8601e-08	0.000147786	3.69466e-05	0.000244883	EIF5; EIF2S1; EIF3J; EIF2S3;
Translation	4	117	100	53.7562	1.13778e-07	0.000189782	3.79563e-05	0.000251575	EIF5; EIF2S1; EIF3J; EIF2S3;
Formation of the ternary complex, and subsequently, the 43S complex	3	47	75	100.435	1.55632e-06	0.00259594	0.000432656	0.00286765	EIF2S1; EIF3J; EIF2S3;
Translation initiation complex formation	3	54	75	87.4177	2.37869e-06	0.00396766	0.000521024	0.00345335	EIF2S1; EIF3J; EIF2S3;
Activation of the mRNA upon binding of the cap-binding complex and eIFs, and subsequent binding to 43S	3	55	75	85.8286	2.51562e-06	0.00419605	0.000521024	0.00345335	EIF2S1; EIF3J; EIF2S3;
Metabolism of proteins	4	259	100	24.2848	2.81128e-06	0.00468922	0.000521024	0.00345335	EIF5; EIF2S1; EIF3J; EIF2S3;
Recycling of eIF2:GDP	2	8	50	393.614	8.48309e-06	0.0141498	0.00141498	0.0093785	EIF2S1; EIF2S3;
Gene Expression	4	378	100	16.6398	1.28488e-05	0.0214319	0.00194835	0.0129137	EIF5; EIF2S1; EIF3J; EIF2S3;
3' -UTR-mediated translational regulation	3	102	75	46.284	1.63711e-05	0.027307	0.00210053	0.0139224	EIF2S1; EIF3J; EIF2S3;
L13a-mediated translational silencing of Ceruloplasmin expression	3	102	75	46.284	1.63711e-05	0.027307	0.00210053	0.0139224	EIF2S1; EIF3J; EIF2S3;
PERK regulated gene expression	1	11	25	143.893	0.00697856	1	0.831446	1	EIF2S1;
Unfolded Protein Response	1	63	25	25.1431	0.039475	1	1	1	EIF2S1;
Validated targets of C-MYC transcriptional activation	1	81	25	19.5564	0.0505357	1	1	1	EIF2S1;
Formation of a pool of free 40S subunits	1	92	25	17.2184	0.0572478	1	1	1	EIF3J;
C-MYC pathway	1	149	25	10.6319	0.0914606	1	1	1	EIF2S1;
Diabetes pathways	1	216	25	7.33423	0.130475	1	1	1	EIF2S1;
Insulin Pathway	1	1285	25	1.23288	0.599219	1	1	1	EIF2S1;
Arf6 downstream pathway	1	1285	25	1.23288	0.599219	1	1	1	EIF2S1;
Signaling events mediated by focal adhesion kinase	1	1285	25	1.23288	0.599219	1	1	1	EIF2S1;
Arf6 trafficking events	1	1285	25	1.23288	0.599219	1	1	1	EIF2S1;
ErbB1 downstream signaling	1	1285	25	1.23288	0.599219	1	1	1	EIF2S1;
S1P1 pathway	1	1285	25	1.23288	0.599219	1	1	1	EIF2S1;
mTOR signaling pathway	1	1285	25	1.23288	0.599219	1	1	1	EIF2S1;
PDGFR-beta signaling pathway	1	1285	25	1.23288	0.599219	1	1	1	EIF2S1;
Internalization of ErbB1	1	1285	25	1.23288	0.599219	1	1	1	EIF2S1;
Urokinase-type plasminogen activator (uPA) and uPAR-mediated signaling	1	1285	25	1.23288	0.599219	1	1	1	EIF2S1;
Arf6 signaling events	1	1285	25	1.23288	0.599219	1	1	1	EIF2S1;
Class I PI3K signaling events	1	1285	25	1.23288	0.599219	1	1	1	EIF2S1;
EGF receptor (ErbB1) signaling pathway	1	1285	25	1.23288	0.599219	1	1	1	EIF2S1;
Class I PI3K signaling events mediated by Akt	1	1285	25	1.23288	0.599219	1	1	1	EIF2S1;
EGFR-dependent Endothelin signaling events	1	1286	25	1.23192	0.599539	1	1	1	EIF2S1;
IGF1 pathway	1	1288	25	1.23001	0.600179	1	1	1	EIF2S1;
IL5-mediated signaling events	1	1289	25	1.22906	0.600499	1	1	1	EIF2S1;
GMCSF-mediated signaling events	1	1289	25	1.22906	0.600499	1	1	1	EIF2S1;
PDGF receptor signaling network	1	1290	25	1.2281	0.600818	1	1	1	EIF2S1;
Signaling events mediated by Hepatocyte Growth Factor Receptor (c-Met)	1	1290	25	1.2281	0.600818	1	1	1	EIF2S1;
IL3-mediated signaling events	1	1292	25	1.2262	0.601457	1	1	1	EIF2S1;
Nectin adhesion pathway	1	1292	25	1.2262	0.601457	1	1	1	EIF2S1;
IFN-gamma pathway	1	1293	25	1.22525	0.601776	1	1	1	EIF2S1;
Signaling events mediated by VEGFR1 and VEGFR2	1	1293	25	1.22525	0.601776	1	1	1	EIF2S1;
Glypican 1 network	1	1296	25	1.22242	0.602732	1	1	1	EIF2S1;
PAR1-mediated thrombin signaling events	1	1296	25	1.22242	0.602732	1	1	1	EIF2S1;
Syndecan-1-mediated signaling events	1	1297	25	1.22148	0.60305	1	1	1	EIF2S1;
Thrombin/protease-activated receptor (PAR) pathway	1	1297	25	1.22148	0.60305	1	1	1	EIF2S1;
Plasma membrane estrogen receptor signaling	1	1298	25	1.22054	0.603368	1	1	1	EIF2S1;
VEGF and VEGFR signaling network	1	1301	25	1.21772	0.604321	1	1	1	EIF2S1;
Alpha9 beta1 integrin signaling events	1	1302	25	1.21679	0.604638	1	1	1	EIF2S1;
Endothelins	1	1304	25	1.21492	0.605272	1	1	1	EIF2S1;
LKB1 signaling events	1	1305	25	1.21399	0.605588	1	1	1	EIF2S1;
ErbB receptor signaling network	1	1308	25	1.2112	0.606537	1	1	1	EIF2S1;
Sphingosine 1-phosphate (S1P) pathway	1	1308	25	1.2112	0.606537	1	1	1	EIF2S1;
TRAIL signaling pathway	1	1325	25	1.19566	0.611882	1	1	1	EIF2S1;
Glypican pathway	1	1335	25	1.18671	0.615	1	1	1	EIF2S1;
Proteoglycan syndecan-mediated signaling events	1	1342	25	1.18052	0.617172	1	1	1	EIF2S1;
Beta1 integrin cell surface interactions	1	1348	25	1.17526	0.619026	1	1	1	EIF2S1;
Integrin family cell surface interactions	1	1375	25	1.15219	0.627286	1	1	1	EIF2S1;
Gene_ontology: Fourth cluster
Name of dataset: Fifth RG
No. of identified items: 10 of 10
No. of unidentified items: 0
ID type: GeneSymbol
Number of mapped gene: 10
Is dataset quantitative :NO
Mapped items:
Dataset item (Gene symbol )		Entrez ID	Gene symbol	Description	Alternate names	Chromosome	Map location
LRP6		4040	LRP6	low density lipoprotein receptor-related protein 6	ADCAD2	12	12p13.2
SFRP1		6422	SFRP1	secreted frizzled-related protein 1	FRP|FRP-1|FRP1|FrzA|SARP2	8	8p11.21
DKK1		22943	DKK1	dickkopf WNT signaling pathway inhibitor 1	DKK-1|SK	10	10q11.2
SOST		50964	SOST	sclerostin	CDD|SOST1|VBCH	17	17q11.2
TNFRSF11B		4982	TNFRSF11B	tumor necrosis factor receptor superfamily, member 11b	OCIF|OPG|PDB5|TR1	8	8q24
TNFSF11		8600	TNFSF11	tumor necrosis factor (ligand) superfamily, member 11	CD254|ODF|OPGL|OPTB2|RANKL|TRANCE|hRANKL2|sOdf	13	13q14
IBSP		3381	IBSP	integrin-binding sialoprotein	BNSP|BSP|BSP-II|SP-II	4	4q21.1
SPP1		6696	SPP1	secreted phosphoprotein 1	BNSP|BSPI|ETA-1|OPN	4	4q22.1
POSTN		10631	POSTN	periostin, osteoblast specific factor	OSF-2|OSF2|PDLPOSTN|PN|periostin	13	13q13.3
ITGAV		3685	ITGAV	integrin, alpha V	CD51|MSK8|VNRA|VTNR	2	2q31-q32
Cellular component	No. of genes in the dataset	No. of genes in the background dataset	Percentage of genes	Fold enrichment	P-value (Hypergeometric test)	Bonferroni method	BH method	Q-value (Storey-Tibshirani method)	genes mapped (from input data set)
Plasma membrane	4	3479	40	1.67574	0.199079	1	1	1	LRP6; DKK1; TNFSF11; ITGAV;
Integral to membrane	1	1702	10	0.862736	0.711819	1	1	1	LRP6;
Integral to plasma membrane	2	934	20	3.1287	0.131521	1	1	1	TNFSF11; ITGAV;
Golgi aparatus	1	897	10	1.63698	0.470798	1	1	1	SPP1;
Nucleus	1	5847	10	0.251134	0.994142	1	1	1	ITGAV;
Cytosol	1	1178	10	1.2465	0.570172	1	1	1	SFRP1;
Cytoplasm	2	5684	20	0.514115	0.947701	1	1	1	LRP6; ITGAV;
Exosomes	2	2043	20	1.43036	0.419919	1	1	1	SFRP1; ITGAV;
Lysosome	1	1620	10	0.906405	0.692886	1	1	1	ITGAV;
Cell surface	3	205	30	21.3457	0.000307281	0.240908	0.0803027	0.543128	LRP6; SFRP1; ITGAV;
Extracellular	9	1825	90	7.17758	6.69139e-08	5.24605e-05	5.24605e-05	0.000354817	LRP6; SFRP1; DKK1; SOST; TNFRSF11B; TNFSF11; IBSP; SPP1; ITGAV;
Extracellular region	3	442	30	9.90041	0.00284748	1	0.558106	1	TNFSF11; IBSP; SPP1;
Integrin complex	1	22	10	66.7145	0.0150193	1	1	1	ITGAV;
Membrane	1	350	10	4.19527	0.216133	1	1	1	ITGAV;
Extracellular space	1	404	10	3.63453	0.24544	1	1	1	SFRP1;
Extracellular matrix	3	120	30	36.4643	6.29003e-05	0.0493139	0.0246569	0.166767	SFRP1; SOST; POSTN;
Intracellular	1	151	10	9.72376	0.0990749	1	1	1	SFRP1;
Caveola	1	24	10	61.1573	0.0163746	1	1	1	LRP6;
Proteinaceous extracellular matrix	1	70	10	20.9739	0.0470864	1	1	1	SFRP1;
Cytoplasmic vesicle	1	160	10	9.17684	0.104691	1	1	1	LRP6;
Molecular function	No. of genes in the dataset	No. of genes in the background dataset	Percentage of genes	Fold enrichment	P-value (Hypergeometric test)	Bonferroni method	BH method	Q-value (Storey-Tibshirani method)	genes mapped (from input data set)
Molecular function unknown	1	5685	10	0.321688	0.97683	1	1	1	SFRP1;
Cell adhesion molecule activity	3	356	30	15.3091	0.000813745	0.182279	0.182279	1	IBSP; SPP1; POSTN;
Receptor binding	2	129	20	28.2109	0.00217892	0.488079	0.244039	1	DKK1; TNFSF11;
Structural molecule activity	1	269	10	6.79825	0.138916	1	1	1	LRP6;
Receptor activity	1	361	10	5.06578	0.182278	1	1	1	ITGAV;
Cytokine activity	1	107	10	17.09	0.0575045	1	1	1	TNFRSF11B;
Growth factor binding	1	8	10	228.314	0.00440613	0.986973	0.328991	1	SOST;
Biological process	No. of genes in the dataset	No. of genes in the background dataset	Percentage of genes	Fold enrichment	P-value (Hypergeometric test)	Bonferroni method	BH method	Q-value (Storey-Tibshirani method)	genes mapped (from input data set)
Cell growth and/or maintenance	2	1125	20	3.23489	0.124425	1	1	1	LRP6; SPP1;
Cell communication	7	3713	70	3.41832	0.00100358	0.178636	0.128809	0.873489	DKK1; SOST; TNFRSF11B; TNFSF11; IBSP; POSTN; ITGAV;
Signal transduction	7	3934	70	3.22629	0.00144729	0.257618	0.128809	0.873489	DKK1; SOST; TNFRSF11B; TNFSF11; IBSP; POSTN; ITGAV;
Apoptosis	1	220	10	8.31188	0.114993	1	1	1	SFRP1;
